# Supplementary material for: Comparative Proteomic Analysis Revealed the Mechanism of Tea Tree Oil Targeting Lipid Metabolism and Antioxidant System to Protect Hepatopancreatic Health in Macrobrachium rosenbergii
Source: Front Immunol. 2022 May 31;13:906435. doi: 10.3389/fimmu.2022.906435 (PMC9195101; doi:10.3389/fimmu.2022.906435)
Supplement: Supplementary file 1 [file DataSheet_1.csv]

	Area	Mean	Min	Max			CT	TT
1	9124608	162.624	85	238		area	0.336382012	0.193851553
2	3069354	188.938	71	248			0.256993082	0.188487746
3	9065781	116.481	0	351			0.339565928	0.15864264
4	2329843	177.763	65	350		mean gray value	188.938	177.956
5	7234975	88.124	0	197			177.763	85
6	2456751	86.134	0	170			86.134	174.639
7	11424608	85	85	285
8	2214678	177.956	72	289
9	9679425	174.639	71	217
10	1824453	85	85	221
11	8185416	177.956	0	236
12	1298556	174.639	71	238
