# Supplementary material for: Comparative Proteomic Analysis Revealed the Mechanism of Tea Tree Oil Targeting Lipid Metabolism and Antioxidant System to Protect Hepatopancreatic Health in Macrobrachium rosenbergii
Source: Front Immunol. 2022 May 31;13:906435. doi: 10.3389/fimmu.2022.906435 (PMC9195101; doi:10.3389/fimmu.2022.906435)
Supplement: Supplementary file 10 [file Table_1.xls]

Protein_ID	iBAQ CT	iBAQ TT	Symbol	Description	KEGG_A_class	KEGG_B_class	Pathway	K_ID	GO Component	GO Function	GO Process
TRINITY_DN356220_c2_g1_i3	81220000	242230000	his-72	predicted gene 12657 [Mus musculus]	-	-	-	-	-	-	-
TRINITY_DN355256_c0_g2_i2	6754700	3103300	rps18	ribosomal protein S18, partial [Latrodectus hesperus]	Genetic Information Processing	Translation	ko03010//Ribosome	K02964	-	-	-
TRINITY_DN161374_c0_g1_i1	7770100	0	recB	PREDICTED: recBCD enzyme subunit RecB-like [Diachasma alloeum]	-	-	-	-	-	-	-
TRINITY_DN391463_c0_g1_i1	17381000	14004000	RpS15Aa	PREDICTED: 40S ribosomal protein S15Aa [Bemisia tabaci]	Genetic Information Processing	Translation	ko03010//Ribosome	K02957	GO:0044444//cytoplasmic part;GO:0044422//organelle part;GO:0043232//intracellular non-membrane-bounded organelle;GO:1990904//ribonucleoprotein complex;GO:0015935//small ribosomal subunit;GO:0044424//intracellular part;GO:0005840//ribosome;GO:0044446//intracellular organelle part;GO:0043229//intracellular organelle;GO:0043228//non-membrane-bounded organelle;GO:0005623//cell;GO:0044464//cell part;G…	GO:0005198//structural molecule activity	GO:0007049//cell cycle;GO:0051231//spindle elongation;GO:0006996//organelle organization;GO:0044763//single-organism cellular process;GO:0043170//macromolecule metabolic process;GO:0009987//cellular process;GO:0007051//spindle organization;GO:1902589//single-organism organelle organization;GO:0071704//organic substance metabolic process;GO:0071822//protein complex subunit organization;GO:0044699/…
TRINITY_DN373365_c6_g5_i1	13138000	9842600	RpL13	PREDICTED: 60S ribosomal protein L13 [Pogonomyrmex barbatus]	Genetic Information Processing	Translation	ko03010//Ribosome	K02873	GO:0044424//intracellular part;GO:0005623//cell;GO:0005622//intracellular;GO:0032991//macromolecular complex;GO:0044464//cell part;GO:1990904//ribonucleoprotein complex;GO:0030529//intracellular ribonucleoprotein complex	-	GO:0008152//metabolic process;GO:0071704//organic substance metabolic process;GO:0043170//macromolecule metabolic process;GO:0010467//gene expression
TRINITY_DN308245_c1_g1_i1	2057300	605900	TIF1	eukaryotic initiation factor 4A [Callinectes sapidus]	Genetic Information Processing	Translation	ko03013//RNA transport	K03257	GO:0043227//membrane-bounded organelle;GO:0044464//cell part;GO:0005623//cell;GO:0005622//intracellular;GO:0044424//intracellular part;GO:0043226//organelle;GO:0031982//vesicle;GO:0031988//membrane-bounded vesicle	GO:0008135//translation factor activity, RNA binding;GO:0097159//organic cyclic compound binding;GO:0005488//binding;GO:0003824//catalytic activity;GO:0016818//hydrolase activity, acting on acid anhydrides, in phosphorus-containing anhydrides;GO:1901363//heterocyclic compound binding;GO:0097367//carbohydrate derivative binding;GO:0016817//hydrolase activity, acting on acid anhydrides;GO:0016462//…	GO:0034641//cellular nitrogen compound metabolic process;GO:0044260//cellular macromolecule metabolic process;GO:1901566//organonitrogen compound biosynthetic process;GO:0006807//nitrogen compound metabolic process;GO:0010467//gene expression;GO:0043604//amide biosynthetic process;GO:0043043//peptide biosynthetic process;GO:0019538//protein metabolic process;GO:0006518//peptide metabolic process;…
TRINITY_DN375396_c3_g1_i8	177970000	72819000	His2A	PREDICTED: histone H2A-like [Aedes albopictus]	-	-	-	-	GO:0043231//intracellular membrane-bounded organelle;GO:0043227//membrane-bounded organelle;GO:0043232//intracellular non-membrane-bounded organelle;GO:0005623//cell;GO:0044424//intracellular part;GO:0043226//organelle;GO:0043228//non-membrane-bounded organelle;GO:0044464//cell part;GO:0005622//intracellular;GO:0043229//intracellular organelle	GO:0005515//protein binding;GO:0046983//protein dimerization activity;GO:0097159//organic cyclic compound binding;GO:0003676//nucleic acid binding;GO:0005488//binding;GO:1901363//heterocyclic compound binding	-
TRINITY_DN374036_c2_g1_i2	792280	0	DDX17	PREDICTED: probable ATP-dependent RNA helicase DDX5 [Cyprinodon variegatus]	Genetic Information Processing	Transcription	ko03040//Spliceosome	K12823	-	GO:0001882//nucleoside binding;GO:0097159//organic cyclic compound binding;GO:0005488//binding;GO:1901363//heterocyclic compound binding;GO:0003824//catalytic activity;GO:0032549//ribonucleoside binding;GO:0016787//hydrolase activity;GO:0036094//small molecule binding;GO:0001883//purine nucleoside binding;GO:0032550//purine ribonucleoside binding;GO:0016817//hydrolase activity, acting on acid anh…	-
TRINITY_DN345601_c6_g2_i2	1360800	0	Arf1	PREDICTED: ADP-ribosylation factor 1 isoform X2 [Tinamus guttatus]	Environmental Information Processing;Cellular Processes	Signal transduction;Transport and catabolism	ko04144//Endocytosis;ko04072//Phospholipase D signaling pathway	K07937	GO:0043232//intracellular non-membrane-bounded organelle;GO:0098589//membrane region;GO:0005794//Golgi apparatus;GO:0044456//synapse part;GO:0012505//endomembrane system;GO:0005912//adherens junction;GO:0005768//endosome;GO:0044422//organelle part;GO:0044459//plasma membrane part;GO:0043229//intracellular organelle;GO:0016020//membrane;GO:0044446//intracellular organelle part;GO:0098590//plasma m…	GO:0016004//phospholipase activator activity;GO:0097159//organic cyclic compound binding;GO:0008047//enzyme activator activity;GO:0016787//hydrolase activity;GO:0098772//molecular function regulator;GO:0003824//catalytic activity;GO:0003723//RNA binding;GO:0004871//signal transducer activity;GO:0032550//purine ribonucleoside binding;GO:0017111//nucleoside-triphosphatase activity;GO:0097367//carbo…	GO:0017158//regulation of calcium ion-dependent exocytosis;GO:0035556//intracellular signal transduction;GO:0061024//membrane organization;GO:0051125//regulation of actin nucleation;GO:0051128//regulation of cellular component organization;GO:0065005//protein-lipid complex assembly;GO:0019725//cellular homeostasis;GO:0043933//macromolecular complex subunit organization;GO:0090066//regulation of a…
TRINITY_DN235916_c1_g1_i1	12937000	0	Rpl23a	PREDICTED: 60S ribosomal protein L23a-like isoform X1 [Leptonychotes weddellii]	Genetic Information Processing	Translation	ko03010//Ribosome	K02893	GO:0005737//cytoplasm;GO:0044391//ribosomal subunit;GO:0043231//intracellular membrane-bounded organelle;GO:0044444//cytoplasmic part;GO:0038201//TOR complex;GO:0043232//intracellular non-membrane-bounded organelle;GO:0043229//intracellular organelle;GO:0043228//non-membrane-bounded organelle;GO:0043226//organelle;GO:1990904//ribonucleoprotein complex;GO:0044446//intracellular organelle part;GO:0…	GO:0097159//organic cyclic compound binding;GO:0003723//RNA binding;GO:0003676//nucleic acid binding;GO:0005198//structural molecule activity;GO:1901363//heterocyclic compound binding;GO:0005488//binding	GO:0033036//macromolecule localization;GO:0006402//mRNA catabolic process;GO:1901564//organonitrogen compound metabolic process;GO:0006605//protein targeting;GO:0071840//cellular component organization or biogenesis;GO:0008152//metabolic process;GO:0006725//cellular aromatic compound metabolic process;GO:1901576//organic substance biosynthetic process;GO:0071704//organic substance metabolic proce…
TRINITY_DN244599_c0_g1_i1	617790	312680	rap1b	small G-protein [Aplysia californica]	-	-	-	-	-	GO:0097367//carbohydrate derivative binding;GO:0032549//ribonucleoside binding;GO:0097159//organic cyclic compound binding;GO:0001883//purine nucleoside binding;GO:0001882//nucleoside binding;GO:1901363//heterocyclic compound binding;GO:0005488//binding;GO:0032550//purine ribonucleoside binding;GO:0036094//small molecule binding	GO:0044700//single organism signaling;GO:0050794//regulation of cellular process;GO:0007154//cell communication;GO:0044763//single-organism cellular process;GO:0023052//signaling;GO:0065007//biological regulation;GO:0050789//regulation of biological process;GO:0007165//signal transduction;GO:0035556//intracellular signal transduction;GO:0009987//cellular process;GO:0044699//single-organism proces…
TRINITY_DN283880_c0_g1_i1	7105300	2185100	dnaK	Heat shock 70 kDa protein cognate, partial [Daphnia magna]	Genetic Information Processing	Folding, sorting and degradation	ko03018//RNA degradation	K04043	GO:0005622//intracellular;GO:0043232//intracellular non-membrane-bounded organelle;GO:0043228//non-membrane-bounded organelle;GO:0044424//intracellular part;GO:0030054//cell junction;GO:0043231//intracellular membrane-bounded organelle;GO:0043227//membrane-bounded organelle;GO:0031988//membrane-bounded vesicle;GO:0005912//adherens junction;GO:0043229//intracellular organelle;GO:0070161//anchoring…	GO:1901363//heterocyclic compound binding;GO:0036094//small molecule binding;GO:0001883//purine nucleoside binding;GO:0032550//purine ribonucleoside binding;GO:0001882//nucleoside binding;GO:0005515//protein binding;GO:0003676//nucleic acid binding;GO:0005488//binding;GO:0032549//ribonucleoside binding;GO:0097159//organic cyclic compound binding;GO:0044389//ubiquitin-like protein ligase binding;G…	GO:0006886//intracellular protein transport;GO:0046907//intracellular transport;GO:0050794//regulation of cellular process;GO:0009987//cellular process;GO:0051234//establishment of localization;GO:0050789//regulation of biological process;GO:0051649//establishment of localization in cell;GO:0051179//localization;GO:0071704//organic substance metabolic process;GO:0043067//regulation of programmed …
TRINITY_DN264696_c0_g2_i1	409100	0	tyrS	PREDICTED: tyrosine--tRNA ligase-like [Hyalella azteca]	-	-	-	-	-	GO:0003824//catalytic activity;GO:0016874//ligase activity	GO:0044238//primary metabolic process;GO:0043604//amide biosynthetic process;GO:0009059//macromolecule biosynthetic process;GO:0006518//peptide metabolic process;GO:1901576//organic substance biosynthetic process;GO:0034645//cellular macromolecule biosynthetic process;GO:0006412//translation;GO:0043043//peptide biosynthetic process;GO:0043170//macromolecule metabolic process;GO:0008152//metabolic…
TRINITY_DN342134_c6_g5_i1	3678100	7680100	EF2	PREDICTED: translation elongation factor 2-like, partial [Hipposideros armiger]	-	-	-	-	-	-	-
TRINITY_DN338372_c6_g2_i1	190640	217750	H-RAS	Ras [Marsupenaeus japonicus]	Environmental Information Processing;Organismal Systems	Aging;Development;Signal transduction	ko04068//FoxO signaling pathway;ko04213//Longevity regulating pathway - multiple species;ko04320//Dorso-ventral axis formation;ko04013//MAPK signaling pathway - fly	K07827	-	-	-
TRINITY_DN304045_c0_g1_i1	0	2294000	Rps11	PREDICTED: 40S ribosomal protein S11 isoform X2 [Anoplophora glabripennis]	Genetic Information Processing	Translation	ko03010//Ribosome	K02949	-	-	-
TRINITY_DN304336_c0_g1_i2	2732000	0	Rps2	ribosomal protein S2 [Rattus norvegicus]	Genetic Information Processing	Translation	ko03010//Ribosome	K02981	GO:0043226//organelle;GO:0044446//intracellular organelle part;GO:0043232//intracellular non-membrane-bounded organelle;GO:0032991//macromolecular complex;GO:0043228//non-membrane-bounded organelle;GO:0044422//organelle part;GO:0043231//intracellular membrane-bounded organelle;GO:0030529//intracellular ribonucleoprotein complex;GO:0070013//intracellular organelle lumen;GO:0005840//ribosome;GO:003…	GO:0097159//organic cyclic compound binding;GO:0044822//poly(A) RNA binding;GO:0003723//RNA binding;GO:0005198//structural molecule activity;GO:0019838//growth factor binding;GO:0005515//protein binding;GO:0005488//binding;GO:1901363//heterocyclic compound binding;GO:0003676//nucleic acid binding	GO:0071826//ribonucleoprotein complex subunit organization;GO:0043933//macromolecular complex subunit organization;GO:0050790//regulation of catalytic activity;GO:0022607//cellular component assembly;GO:0044093//positive regulation of molecular function;GO:0034097//response to cytokine;GO:0065007//biological regulation;GO:0071704//organic substance metabolic process;GO:0043170//macromolecule meta…
TRINITY_DN305087_c0_g1_i1	252800	141000	GSTT1	GST-theta [Macrobrachium rosenbergii]	Metabolism	Metabolism of other amino acids;Xenobiotics biodegradation and metabolism	ko00480//Glutathione metabolism;ko00980//Metabolism of xenobiotics by cytochrome P450;ko00982//Drug metabolism - cytochrome P450	K00799	-	-	-
TRINITY_DN307655_c0_g1_i1	0	913530	--	vitellogenin [Macrobrachium rosenbergii]	-	-	-	-	-	-	-
TRINITY_DN308352_c0_g2_i1	219140	1001500	sec61ab	transport protein Sec61 subunit alpha [Lepeophtheirus salmonis]	Cellular Processes;Genetic Information Processing	Transport and catabolism;Folding, sorting and degradation	ko04145//Phagosome;ko04141//Protein processing in endoplasmic reticulum;ko03060//Protein export	K10956	GO:0044425//membrane part;GO:0031224//intrinsic component of membrane;GO:0016020//membrane	-	GO:0033036//macromolecule localization;GO:0008104//protein localization;GO:0051179//localization
TRINITY_DN310421_c0_g2_i1	3451000	0	AK	arginine kinase 1 [Neocaridina denticulata]	Metabolism	Amino acid metabolism;Global and Overview	ko01100//Metabolic pathways;ko00330//Arginine and proline metabolism	K00933	-	GO:0003824//catalytic activity;GO:1901363//heterocyclic compound binding;GO:0036094//small molecule binding;GO:0016772//transferase activity, transferring phosphorus-containing groups;GO:0005488//binding;GO:0097159//organic cyclic compound binding;GO:0016740//transferase activity	GO:0009987//cellular process
TRINITY_DN311716_c0_g1_i1	0	2843900	zipA	PREDICTED: cell division protein ZipA-like [Diachasma alloeum]	-	-	-	-	-	-	-
TRINITY_DN48594_c0_g1_i1	81702000	58035000	Cam	Calmodulin [Daphnia magna]	Environmental Information Processing	Signal transduction	ko04070//Phosphatidylinositol signaling system	K02183	GO:0005815//microtubule organizing center;GO:0016459//myosin complex;GO:0044444//cytoplasmic part;GO:0015630//microtubule cytoskeleton;GO:0070013//intracellular organelle lumen;GO:0005819//spindle;GO:0016020//membrane;GO:0044428//nuclear part;GO:0016461//unconventional myosin complex;GO:0043228//non-membrane-bounded organelle;GO:0005737//cytoplasm;GO:0043232//intracellular non-membrane-bounded or…	GO:0008092//cytoskeletal protein binding;GO:0017022//myosin binding;GO:0005488//binding;GO:0046872//metal ion binding;GO:0032028//myosin head/neck binding;GO:0043167//ion binding;GO:0043169//cation binding;GO:0005515//protein binding;GO:0032036//myosin heavy chain binding	GO:0048102//autophagic cell death;GO:0042221//response to chemical;GO:0043933//macromolecular complex subunit organization;GO:0044699//single-organism process;GO:0007051//spindle organization;GO:0090316//positive regulation of intracellular protein transport;GO:0032989//cellular component morphogenesis;GO:0071822//protein complex subunit organization;GO:0006935//chemotaxis;GO:0070201//regulation …
TRINITY_DN314881_c0_g2_i4	0	18755000	SLC35F6	PREDICTED: solute carrier family 35 member F6-like isoform X2 [Hyalella azteca]	-	-	-	-	GO:0043227//membrane-bounded organelle;GO:0098588//bounding membrane of organelle;GO:0031090//organelle membrane;GO:0044464//cell part;GO:0044422//organelle part;GO:0005737//cytoplasm;GO:0005774//vacuolar membrane;GO:0043229//intracellular organelle;GO:0043226//organelle;GO:0044444//cytoplasmic part;GO:0000323//lytic vacuole;GO:0005622//intracellular;GO:0005773//vacuole;GO:0044437//vacuolar part;…	-	GO:0065007//biological regulation;GO:0051234//establishment of localization;GO:0048519//negative regulation of biological process;GO:0051128//regulation of cellular component organization;GO:0010823//negative regulation of mitochondrion organization;GO:0033043//regulation of organelle organization;GO:0051179//localization;GO:0048523//negative regulation of cellular process;GO:0050794//regulation …
TRINITY_DN315807_c0_g1_i1	206200	144370	Rps2	40S ribosomal protein S2, partial [Artemia franciscana]	Genetic Information Processing	Translation	ko03010//Ribosome	K02981	-	-	-
TRINITY_DN316684_c0_g1_i1	0	1462800	RPS12	ribosomal protein S12 [Artemia franciscana]	Genetic Information Processing	Translation	ko03010//Ribosome	K02951	-	-	-
TRINITY_DN318171_c0_g1_i2	636140	1831400	--	-	-	-	-	-	-	-	-
TRINITY_DN319353_c1_g2_i4	27405000	14706000	omt6	O-methyltransferase [Litopenaeus vannamei]	-	-	-	-	-	-	-
TRINITY_DN319613_c0_g1_i1	12560000	8661000	CALR	calreticulin [Palaemon carinicauda]	Genetic Information Processing;Cellular Processes	Transport and catabolism;Folding, sorting and degradation	ko04145//Phagosome;ko04141//Protein processing in endoplasmic reticulum	K08057	GO:0043231//intracellular membrane-bounded organelle;GO:0016020//membrane;GO:0012505//endomembrane system;GO:0071944//cell periphery;GO:0031982//vesicle;GO:0043229//intracellular organelle;GO:0005924//cell-substrate adherens junction;GO:0044425//membrane part;GO:0030054//cell junction;GO:1990904//ribonucleoprotein complex;GO:0030055//cell-substrate junction;GO:0044446//intracellular organelle par…	GO:0043169//cation binding;GO:0019899//enzyme binding;GO:0005488//binding;GO:0046872//metal ion binding;GO:0035258//steroid hormone receptor binding;GO:0003676//nucleic acid binding;GO:0035257//nuclear hormone receptor binding;GO:0043167//ion binding;GO:1901363//heterocyclic compound binding;GO:0044822//poly(A) RNA binding;GO:0051427//hormone receptor binding;GO:0003723//RNA binding;GO:0005102//r…	GO:0051179//localization;GO:0016043//cellular component organization;GO:0000280//nuclear division;GO:0065007//biological regulation;GO:0044702//single organism reproductive process;GO:2000112//regulation of cellular macromolecule biosynthetic process;GO:0007126//meiotic nuclear division;GO:0071702//organic substance transport;GO:0019222//regulation of metabolic process;GO:0044260//cellular macrom…
TRINITY_DN321550_c0_g2_i1	572850	2827700	--	oxygenase [Oplophorus gracilirostris]	-	-	-	-	-	-	-
TRINITY_DN321859_c0_g1_i1	199080	289080	--	PREDICTED: uncharacterized protein LOC108670691 [Hyalella azteca]	-	-	-	-	-	-	-
TRINITY_DN322328_c0_g1_i1	82355	0	HEBP2	PREDICTED: heme-binding protein 2-like [Hyalella azteca]	-	-	-	-	-	-	-
TRINITY_DN322653_c0_g1_i1	592470	0	ilvA	PREDICTED: threonine dehydratase biosynthetic, chloroplastic-like, partial [Plutella xylostella]	-	-	-	-	-	-	-
TRINITY_DN323368_c3_g1_i2	0	1418400	--	vitellogenin [Macrobrachium nipponense]	-	-	-	-	-	-	-
TRINITY_DN323891_c0_g1_i2	5806400	2879200	tpi1b	triosephosphate isomerase [Crangon crangon]	Metabolism	Global and Overview;Carbohydrate metabolism	ko01100//Metabolic pathways;ko01110//Biosynthesis of secondary metabolites;ko01130//Biosynthesis of antibiotics;ko01120//Microbial metabolism in diverse environments;ko01200//Carbon metabolism;ko01230//Biosynthesis of amino acids;ko00010//Glycolysis / Gluconeogenesis;ko00051//Fructose and mannose metabolism;ko00562//Inositol phosphate metabolism	K01803	-	-	-
TRINITY_DN324174_c0_g1_i1	807010	465930	Podn	oxygenase [Oplophorus gracilirostris]	-	-	-	-	-	-	-
TRINITY_DN324236_c0_g1_i2	3312900	3216000	--	-	-	-	-	-	-	-	-
TRINITY_DN324839_c0_g1_i3	0	1545900	etaTry	trypsin [Euphausia superba]	Environmental Information Processing	Signaling molecules and interaction	ko04080//Neuroactive ligand-receptor interaction	K01312	-	GO:0008233//peptidase activity;GO:0016787//hydrolase activity;GO:0004175//endopeptidase activity;GO:0003824//catalytic activity;GO:0070011//peptidase activity, acting on L-amino acid peptides	GO:0019538//protein metabolic process;GO:0043170//macromolecule metabolic process;GO:0071704//organic substance metabolic process;GO:0008152//metabolic process;GO:0044238//primary metabolic process
TRINITY_DN325497_c0_g1_i6	13341000	18628000	--	PREDICTED: uncharacterized protein LOC108673189 [Hyalella azteca]	-	-	-	-	-	-	-
TRINITY_DN373836_c3_g5_i4	0	12538000	--	Williams-Beuren syndrome chromosomal region 27 protein [Daphnia magna]	-	-	-	-	-	-	-
TRINITY_DN325587_c0_g1_i4	1272700	406040	--	-	-	-	-	-	-	-	-
TRINITY_DN325619_c0_g1_i1	2700100	1582800	Fdh	PREDICTED: alcohol dehydrogenase class-3 [Cyprinodon variegatus]	Metabolism	Amino acid metabolism;Metabolism of cofactors and vitamins;Xenobiotics biodegradation and metabolism;Global and Overview;Carbohydrate metabolism;Lipid metabolism	ko01100//Metabolic pathways;ko01110//Biosynthesis of secondary metabolites;ko01130//Biosynthesis of antibiotics;ko01120//Microbial metabolism in diverse environments;ko01200//Carbon metabolism;ko00010//Glycolysis / Gluconeogenesis;ko00071//Fatty acid degradation;ko00980//Metabolism of xenobiotics by cytochrome P450;ko00982//Drug metabolism - cytochrome P450;ko00830//Retinol metabolism;ko00350//Ty…	K00121	-	-	-
TRINITY_DN326064_c0_g1_i2	3811700	2529200	Cisd1	PREDICTED: CDGSH iron-sulfur domain-containing protein 2 homolog B-like [Hyalella azteca]	-	-	-	-	-	-	-
TRINITY_DN326318_c0_g1_i1	393640	550680	Scpep1	PREDICTED: retinoid-inducible serine carboxypeptidase-like [Hyalella azteca]	-	-	-	-	-	-	-
TRINITY_DN326567_c0_g3_i1	842120	0	Tstd3	PREDICTED: heat shock protein 67B2-like [Hyalella azteca]	-	-	-	-	-	-	-
TRINITY_DN326986_c3_g1_i2	0	223800	RpL8	60S ribosomal protein L8 [Sphaeroforma arctica JP610]	Genetic Information Processing	Translation	ko03010//Ribosome	K02938	-	-	-
TRINITY_DN327219_c9_g2_i3	113680	1942600	sod-2	mitochondrial manganese superoxide dismutase [Macrobrachium rosenbergii]	Cellular Processes;Environmental Information Processing;Organismal Systems	Transport and catabolism;Aging;Signal transduction	ko04146//Peroxisome;ko04068//FoxO signaling pathway;ko04213//Longevity regulating pathway - multiple species	K04564	-	-	-
TRINITY_DN327235_c0_g3_i1	0	657930	IGFALS	PREDICTED: leucine-rich repeat-containing protein 15-like isoform X2 [Dinoponera quadriceps]	-	-	-	-	-	-	-
TRINITY_DN327839_c10_g1_i2	6642000	2076200	VDAC2	voltage-dependent anion-selective channel [Eriocheir sinensis]	-	-	-	-	-	GO:0022803//passive transmembrane transporter activity;GO:0005244//voltage-gated ion channel activity;GO:0015267//channel activity;GO:0005215//transporter activity;GO:0005216//ion channel activity;GO:0022836//gated channel activity;GO:0022832//voltage-gated channel activity;GO:0015075//ion transmembrane transporter activity;GO:0022891//substrate-specific transmembrane transporter activity;GO:0022…	GO:0051179//localization;GO:0006820//anion transport;GO:0051234//establishment of localization;GO:0032879//regulation of localization;GO:0006810//transport;GO:0044699//single-organism process;GO:0050789//regulation of biological process;GO:0051049//regulation of transport;GO:0034762//regulation of transmembrane transport;GO:0043269//regulation of ion transport;GO:0044765//single-organism transpor…
TRINITY_DN327882_c9_g2_i1	204550	72645	BRAFLDRAFT_56888	PREDICTED: alpha-L-fucosidase-like [Hyalella azteca]	Metabolism	Glycan biosynthesis and metabolism	ko00511//Other glycan degradation	K01206	-	-	-
TRINITY_DN327924_c0_g3_i2	5047500	1943200	Gstm2	PREDICTED: glutathione S-transferase Mu 2-like [Peromyscus maniculatus bairdii]	Metabolism	Metabolism of other amino acids;Xenobiotics biodegradation and metabolism	ko00480//Glutathione metabolism;ko00980//Metabolism of xenobiotics by cytochrome P450;ko00982//Drug metabolism - cytochrome P450	K00799	GO:0016020//membrane;GO:0005622//intracellular;GO:0005623//cell;GO:0044424//intracellular part;GO:0044464//cell part;GO:0005737//cytoplasm;GO:0032991//macromolecular complex;GO:0044444//cytoplasmic part	GO:0003824//catalytic activity;GO:0016740//transferase activity;GO:0043168//anion binding;GO:0046983//protein dimerization activity;GO:0016765//transferase activity, transferring alkyl or aryl (other than methyl) groups;GO:0005488//binding;GO:0043167//ion binding;GO:0005515//protein binding	GO:0051716//cellular response to stimulus;GO:0008152//metabolic process;GO:0010033//response to organic substance;GO:0014070//response to organic cyclic compound;GO:0070887//cellular response to chemical stimulus;GO:0034641//cellular nitrogen compound metabolic process;GO:0032502//developmental process;GO:0044699//single-organism process;GO:0009410//response to xenobiotic stimulus;GO:0044767//sin…
TRINITY_DN328106_c0_g2_i3	2701400	2829800	--	chitin binding-like protein [Fenneropenaeus chinensis]	-	-	-	-	-	-	-
TRINITY_DN328197_c1_g1_i2	3381200	2028400	Actn	PREDICTED: alpha-actinin, sarcomeric-like isoform X2 [Hyalella azteca]	-	-	-	-	-	-	-
TRINITY_DN328236_c3_g1_i1	2431400	11423000	CLEC6A	C-type lectin [Procambarus clarkii]	-	-	-	-	-	-	-
TRINITY_DN348364_c6_g5_i3	15286000	0	Mlc1	myosin 1 light chain [Palaemon varians]	-	-	-	-	-	-	-
TRINITY_DN328294_c0_g2_i1	4455600	2056900	CDA	Cytidine deaminase, partial [Daphnia magna]	Metabolism	Xenobiotics biodegradation and metabolism;Global and Overview;Nucleotide metabolism	ko01100//Metabolic pathways;ko00240//Pyrimidine metabolism;ko00983//Drug metabolism - other enzymes	K01489	-	-	-
TRINITY_DN328400_c0_g1_i3	6612900	2065400	--	PREDICTED: UDP-glucuronosyltransferase-like [Hyalella azteca]	Metabolism	Metabolism of cofactors and vitamins;Global and Overview;Xenobiotics biodegradation and metabolism;Carbohydrate metabolism	ko01100//Metabolic pathways;ko01110//Biosynthesis of secondary metabolites;ko00500//Starch and sucrose metabolism;ko00980//Metabolism of xenobiotics by cytochrome P450;ko00983//Drug metabolism - other enzymes;ko00982//Drug metabolism - cytochrome P450;ko00040//Pentose and glucuronate interconversions;ko00830//Retinol metabolism;ko00860//Porphyrin and chlorophyll metabolism;ko00053//Ascorbate and …	K00699	-	-	-
TRINITY_DN328469_c0_g1_i1	17044000	91143000	--	-	-	-	-	-	-	-	-
TRINITY_DN328504_c7_g1_i2	113140	0	ADSL	PREDICTED: adenylosuccinate lyase [Ceratina calcarata]	Metabolism	Global and Overview;Amino acid metabolism;Nucleotide metabolism	ko01100//Metabolic pathways;ko01110//Biosynthesis of secondary metabolites;ko01130//Biosynthesis of antibiotics;ko00230//Purine metabolism;ko00250//Alanine, aspartate and glutamate metabolism	K01756	-	-	-
TRINITY_DN328610_c1_g5_i4	17583000	22516000	RpS9	ribosomal protein S9 [Procambarus clarkii]	Genetic Information Processing	Translation	ko03010//Ribosome	K02997	-	-	-
TRINITY_DN328613_c0_g3_i1	1584500	582220	--	PREDICTED: beta-glucuronidase-like isoform X1 [Hyalella azteca]	Metabolism;Cellular Processes	Glycan biosynthesis and metabolism;Xenobiotics biodegradation and metabolism;Global and Overview;Transport and catabolism;Metabolism of cofactors and vitamins;Carbohydrate metabolism	ko01100//Metabolic pathways;ko01110//Biosynthesis of secondary metabolites;ko04142//Lysosome;ko00500//Starch and sucrose metabolism;ko00983//Drug metabolism - other enzymes;ko00040//Pentose and glucuronate interconversions;ko00860//Porphyrin and chlorophyll metabolism;ko00531//Glycosaminoglycan degradation	K01195	-	-	-
TRINITY_DN328613_c0_g5_i2	870370	3060100	Gusb	PREDICTED: beta-glucuronidase-like [Hyalella azteca]	Cellular Processes;Metabolism	Carbohydrate metabolism;Transport and catabolism;Metabolism of cofactors and vitamins;Xenobiotics biodegradation and metabolism;Global and Overview;Glycan biosynthesis and metabolism	ko01100//Metabolic pathways;ko01110//Biosynthesis of secondary metabolites;ko04142//Lysosome;ko00500//Starch and sucrose metabolism;ko00983//Drug metabolism - other enzymes;ko00040//Pentose and glucuronate interconversions;ko00860//Porphyrin and chlorophyll metabolism;ko00531//Glycosaminoglycan degradation	K01195	-	GO:0003824//catalytic activity;GO:0016787//hydrolase activity	-
TRINITY_DN328641_c7_g3_i3	465880	313590	--	-	-	-	-	-	-	-	-
TRINITY_DN328668_c1_g1_i5	175030	0	--	PREDICTED: uncharacterized protein LOC108669467 [Hyalella azteca]	-	-	-	-	-	-	-
TRINITY_DN328708_c0_g1_i1	2973200	6717200	sod1	copper/zinc superoxide dismutase [Macrobrachium rosenbergii]	Organismal Systems;Cellular Processes	Aging;Transport and catabolism	ko04146//Peroxisome;ko04213//Longevity regulating pathway - multiple species	K04565	-	-	GO:0008152//metabolic process
TRINITY_DN328898_c1_g1_i2	7571400	813750	NMT1	Phosphoethanolamine N-methyltransferase [Daphnia magna]	Metabolism	Lipid metabolism	ko00564//Glycerophospholipid metabolism	K05929	-	-	-
TRINITY_DN328899_c1_g1_i1	7703300	5038400	Ckmt1	arginine kinase 3 [Neocaridina denticulata]	Metabolism	Amino acid metabolism;Global and Overview	ko01100//Metabolic pathways;ko00330//Arginine and proline metabolism	K00933	-	GO:0003824//catalytic activity;GO:0016740//transferase activity	-
TRINITY_DN328899_c1_g1_i2	12266000	6363600	AK	arginine kinase 3 [Neocaridina denticulata]	Metabolism	Global and Overview;Amino acid metabolism	ko01100//Metabolic pathways;ko00330//Arginine and proline metabolism	K00933	-	GO:0016772//transferase activity, transferring phosphorus-containing groups;GO:0003824//catalytic activity;GO:0016740//transferase activity	-
TRINITY_DN328899_c1_g6_i3	24204000	4332500	AK	arginine kinase [Pseudodiaptomus annandalei]	Metabolism	Amino acid metabolism;Global and Overview	ko01100//Metabolic pathways;ko00330//Arginine and proline metabolism	K00933	-	GO:0016740//transferase activity;GO:0003824//catalytic activity	-
TRINITY_DN328921_c1_g2_i2	10227000	4762400	RpS8	ribosomal protein rps8 [Lineus viridis]	Genetic Information Processing	Translation	ko03010//Ribosome	K02995	GO:0005622//intracellular;GO:1990904//ribonucleoprotein complex;GO:0005623//cell;GO:0044464//cell part;GO:0032991//macromolecular complex;GO:0030529//intracellular ribonucleoprotein complex;GO:0044424//intracellular part	-	GO:0010467//gene expression;GO:0043170//macromolecule metabolic process;GO:0008152//metabolic process;GO:0071704//organic substance metabolic process
TRINITY_DN341805_c4_g4_i1	908410	863250	RpS8	PREDICTED: 40S ribosomal protein S8 [Orussus abietinus]	Genetic Information Processing	Translation	ko03010//Ribosome	K02995	-	-	-
TRINITY_DN328971_c1_g1_i2	974300	261710	hsp90a.1	heat shock protein 90 [Phascolosoma esculenta]	Genetic Information Processing	Folding, sorting and degradation	ko04141//Protein processing in endoplasmic reticulum	K04079	-	-	-
TRINITY_DN329042_c10_g1_i1	58262000	45035000	Dbi	acyl-CoA-binding protein [Macrobrachium nipponense]	-	-	-	-	-	-	-
TRINITY_DN329042_c10_g3_i1	5043200	2667900	DBI	acyl-CoA-binding protein [Macrobrachium nipponense]	-	-	-	-	-	-	-
TRINITY_DN329074_c0_g1_i3	261070000	98931000	NME1-1	nm23 [Macrobrachium rosenbergii]	Metabolism	Global and Overview;Nucleotide metabolism	ko01100//Metabolic pathways;ko01110//Biosynthesis of secondary metabolites;ko01130//Biosynthesis of antibiotics;ko00230//Purine metabolism;ko00240//Pyrimidine metabolism	K00940	-	GO:0016772//transferase activity, transferring phosphorus-containing groups;GO:0016740//transferase activity;GO:0003824//catalytic activity	GO:0009987//cellular process;GO:0071704//organic substance metabolic process;GO:0006725//cellular aromatic compound metabolic process;GO:1901576//organic substance biosynthetic process;GO:1901135//carbohydrate derivative metabolic process;GO:0009259//ribonucleotide metabolic process;GO:0044281//small molecule metabolic process;GO:0044710//single-organism metabolic process;GO:0006753//nucleoside p…
TRINITY_DN329074_c0_g2_i2	37097000	20788000	NME1-2	nucleoside diphosphate kinase [Macrobrachium nipponense]	Metabolism	Global and Overview;Nucleotide metabolism	ko01100//Metabolic pathways;ko01110//Biosynthesis of secondary metabolites;ko01130//Biosynthesis of antibiotics;ko00230//Purine metabolism;ko00240//Pyrimidine metabolism	K00940	GO:0044463//cell projection part;GO:0043226//organelle;GO:0071944//cell periphery;GO:0031253//cell projection membrane;GO:0016020//membrane;GO:0031982//vesicle;GO:0005886//plasma membrane;GO:0044425//membrane part;GO:0005623//cell;GO:0044464//cell part;GO:0043227//membrane-bounded organelle;GO:0098805//whole membrane;GO:0031988//membrane-bounded vesicle;GO:0042995//cell projection;GO:0098590//pla…	GO:0032549//ribonucleoside binding;GO:0097367//carbohydrate derivative binding;GO:0032550//purine ribonucleoside binding;GO:0004518//nuclease activity;GO:0003824//catalytic activity;GO:0003676//nucleic acid binding;GO:0043021//ribonucleoprotein complex binding;GO:0044877//macromolecular complex binding;GO:0016776//phosphotransferase activity, phosphate group as acceptor;GO:0097159//organic cyclic…	GO:0090304//nucleic acid metabolic process;GO:0048518//positive regulation of biological process;GO:0009132//nucleoside diphosphate metabolic process;GO:0009201//ribonucleoside triphosphate biosynthetic process;GO:0009259//ribonucleotide metabolic process;GO:0044710//single-organism metabolic process;GO:0009165//nucleotide biosynthetic process;GO:0006725//cellular aromatic compound metabolic proc…
TRINITY_DN329186_c2_g2_i5	825630	666870	Mlc2	Myosin regulatory light chain 2 [Zootermopsis nevadensis]	-	-	-	-	-	-	-
TRINITY_DN329278_c2_g1_i5	0	450600	scrn2	PREDICTED: secernin-2-like isoform X2 [Hyalella azteca]	-	-	-	-	-	-	-
TRINITY_DN329343_c4_g3_i2	740130	807860	hsd17b12	PREDICTED: very-long-chain 3-oxoacyl-CoA reductase-like [Hyalella azteca]	Metabolism	Lipid metabolism;Global and Overview	ko01100//Metabolic pathways;ko01110//Biosynthesis of secondary metabolites;ko01212//Fatty acid metabolism;ko00062//Fatty acid elongation;ko01040//Biosynthesis of unsaturated fatty acids	K10251	-	-	-
TRINITY_DN329483_c2_g2_i1	540020	10655000	ATP5B	ATP synthase subunit beta, mitochondrial, partial [Stegodyphus mimosarum]	Metabolism	Global and Overview;Energy metabolism	ko01100//Metabolic pathways;ko00190//Oxidative phosphorylation	K02133	GO:0031966//mitochondrial membrane;GO:0044425//membrane part;GO:0019866//organelle inner membrane;GO:0044429//mitochondrial part;GO:0043227//membrane-bounded organelle;GO:0005739//mitochondrion;GO:0005623//cell;GO:0098796//membrane protein complex;GO:0005740//mitochondrial envelope;GO:0005622//intracellular;GO:0016020//membrane;GO:0044455//mitochondrial membrane part;GO:0031975//envelope;GO:00444…	GO:0008324//cation transmembrane transporter activity;GO:0005215//transporter activity;GO:0042625//ATPase coupled ion transmembrane transporter activity;GO:0015399//primary active transmembrane transporter activity;GO:0032549//ribonucleoside binding;GO:0005488//binding;GO:0017111//nucleoside-triphosphatase activity;GO:0042287//MHC protein binding;GO:0005515//protein binding;GO:0001882//nucleoside…	GO:0051641//cellular localization;GO:0055085//transmembrane transport;GO:0009165//nucleotide biosynthetic process;GO:0034641//cellular nitrogen compound metabolic process;GO:1901659//glycosyl compound biosynthetic process;GO:0051649//establishment of localization in cell;GO:0009156//ribonucleoside monophosphate biosynthetic process;GO:0048519//negative regulation of biological process;GO:0030155/…
TRINITY_DN329483_c5_g4_i1	6197100	3001900	atp-2	ATP synthase beta subunit [Penaeus monodon]	Metabolism	Energy metabolism;Global and Overview	ko01100//Metabolic pathways;ko00190//Oxidative phosphorylation	K02133	GO:0098796//membrane protein complex;GO:0033178//proton-transporting two-sector ATPase complex, catalytic domain;GO:0044425//membrane part;GO:0016469//proton-transporting two-sector ATPase complex;GO:0016020//membrane;GO:0043234//protein complex;GO:0032991//macromolecular complex	GO:0001882//nucleoside binding;GO:0008324//cation transmembrane transporter activity;GO:0005215//transporter activity;GO:0016462//pyrophosphatase activity;GO:0022857//transmembrane transporter activity;GO:1901363//heterocyclic compound binding;GO:0042626//ATPase activity, coupled to transmembrane movement of substances;GO:0005488//binding;GO:0003824//catalytic activity;GO:0001883//purine nucleosi…	GO:0006807//nitrogen compound metabolic process;GO:0019693//ribose phosphate metabolic process;GO:0042278//purine nucleoside metabolic process;GO:0015672//monovalent inorganic cation transport;GO:0051234//establishment of localization;GO:0055085//transmembrane transport;GO:0044765//single-organism transport;GO:0046034//ATP metabolic process;GO:0055086//nucleobase-containing small molecule metabol…
TRINITY_DN329483_c5_g5_i4	37888000	21601000	atp5b	ATP synthase beta subunit [Penaeus monodon]	Metabolism	Energy metabolism;Global and Overview	ko01100//Metabolic pathways;ko00190//Oxidative phosphorylation	K02133	GO:0016020//membrane;GO:0016469//proton-transporting two-sector ATPase complex;GO:0044425//membrane part;GO:0098796//membrane protein complex;GO:0032991//macromolecular complex;GO:0033178//proton-transporting two-sector ATPase complex, catalytic domain;GO:0043234//protein complex	GO:0042626//ATPase activity, coupled to transmembrane movement of substances;GO:0032549//ribonucleoside binding;GO:0043492//ATPase activity, coupled to movement of substances;GO:0005215//transporter activity;GO:0015405//P-P-bond-hydrolysis-driven transmembrane transporter activity;GO:0016817//hydrolase activity, acting on acid anhydrides;GO:0001882//nucleoside binding;GO:0003824//catalytic activi…	GO:0009127//purine nucleoside monophosphate biosynthetic process;GO:0006807//nitrogen compound metabolic process;GO:1901576//organic substance biosynthetic process;GO:0006754//ATP biosynthetic process;GO:0034220//ion transmembrane transport;GO:0042451//purine nucleoside biosynthetic process;GO:0009123//nucleoside monophosphate metabolic process;GO:0009058//biosynthetic process;GO:0009119//ribonuc…
TRINITY_DN329483_c5_g7_i1	7220200	0	atpD	mitochondrial ATP synthase subunit beta, partial [Cardiomya sp. VLG-2012]	Metabolism	Energy metabolism;Global and Overview	ko01100//Metabolic pathways;ko00190//Oxidative phosphorylation	K02133	-	-	-
TRINITY_DN329713_c0_g3_i8	259050	0	--	AGAP013201-PA [Anopheles gambiae str. PEST] [Anopheles gambiae]	-	-	-	-	-	-	-
TRINITY_DN329836_c3_g2_i21	212070	1206900	CBR1	PREDICTED: probable acyl-CoA dehydrogenase [Lingula anatina]	Metabolism	Carbohydrate metabolism	ko00520//Amino sugar and nucleotide sugar metabolism	K00326	-	-	-
TRINITY_DN329982_c1_g1_i1	776450	0	--	-	-	-	-	-	-	-	-
TRINITY_DN330172_c5_g1_i2	29678000	82671000	UBB	ubiquitin B, isoform CRA_e [Homo sapiens]	-	-	-	-	GO:0005623//cell;GO:0042995//cell projection;GO:0031090//organelle membrane;GO:0016023//cytoplasmic, membrane-bounded vesicle;GO:0043229//intracellular organelle;GO:0044464//cell part;GO:0005622//intracellular;GO:0031410//cytoplasmic vesicle;GO:0031981//nuclear lumen;GO:0043227//membrane-bounded organelle;GO:0044422//organelle part;GO:0031982//vesicle;GO:0043226//organelle;GO:0012506//vesicle mem…	GO:0005488//binding	GO:0016310//phosphorylation;GO:0006259//DNA metabolic process;GO:0009057//macromolecule catabolic process;GO:0071704//organic substance metabolic process;GO:0070265//necrotic cell death;GO:1902580//single-organism cellular localization;GO:0044093//positive regulation of molecular function;GO:0050790//regulation of catalytic activity;GO:0044723//single-organism carbohydrate metabolic process;GO:00…
TRINITY_DN330317_c6_g1_i8	152650	0	Gipc1	PREDICTED: LOW QUALITY PROTEIN: PDZ domain-containing protein GIPC1-like [Hyalella azteca]	-	-	-	-	-	-	-
TRINITY_DN330415_c8_g1_i2	0	91285	Enpp3	PREDICTED: venom phosphodiesterase 2-like [Hyalella azteca]	Metabolism	Carbohydrate metabolism;Nucleotide metabolism;Global and Overview;Metabolism of cofactors and vitamins	ko01100//Metabolic pathways;ko00230//Purine metabolism;ko00500//Starch and sucrose metabolism;ko00760//Nicotinate and nicotinamide metabolism;ko00770//Pantothenate and CoA biosynthesis	K01513	-	GO:0003824//catalytic activity;GO:0016787//hydrolase activity	GO:0009987//cellular process;GO:0065007//biological regulation;GO:0044699//single-organism process;GO:0008152//metabolic process
TRINITY_DN330415_c8_g2_i1	209010	146100	ENPP1	PREDICTED: venom phosphodiesterase 2-like [Hyalella azteca]	Metabolism	Carbohydrate metabolism;Nucleotide metabolism;Global and Overview;Metabolism of cofactors and vitamins	ko01100//Metabolic pathways;ko00230//Purine metabolism;ko00500//Starch and sucrose metabolism;ko00760//Nicotinate and nicotinamide metabolism;ko00770//Pantothenate and CoA biosynthesis	K01513	-	-	-
TRINITY_DN330437_c1_g2_i1	1179800	1661700	Psma1	PREDICTED: proteasome subunit alpha type-1-like [Hyalella azteca]	Genetic Information Processing	Folding, sorting and degradation	ko03050//Proteasome	K02725	-	-	-
TRINITY_DN330496_c1_g1_i5	36900000	33748000	vdac2	voltage-dependent anion-selective channel [Eriocheir sinensis]	-	-	-	-	-	GO:0022836//gated channel activity;GO:0015075//ion transmembrane transporter activity;GO:0022892//substrate-specific transporter activity;GO:0005216//ion channel activity;GO:0022803//passive transmembrane transporter activity;GO:0005244//voltage-gated ion channel activity;GO:0005215//transporter activity;GO:0022857//transmembrane transporter activity;GO:0015267//channel activity;GO:0022832//volta…	GO:0044765//single-organism transport;GO:0006820//anion transport;GO:0044699//single-organism process;GO:0050789//regulation of biological process;GO:0043269//regulation of ion transport;GO:0034765//regulation of ion transmembrane transport;GO:0006810//transport;GO:0006811//ion transport;GO:1902578//single-organism localization;GO:0050794//regulation of cellular process;GO:0034762//regulation of …
TRINITY_DN330767_c1_g2_i1	397890000	281640000	phc-2	hemocyanin, partial [Palaemon pugio]	Metabolism	Global and Overview;Metabolism of cofactors and vitamins;Amino acid metabolism	ko01100//Metabolic pathways;ko01110//Biosynthesis of secondary metabolites;ko00350//Tyrosine metabolism;ko00740//Riboflavin metabolism	K00505	-	-	-
TRINITY_DN330767_c1_g2_i4	1307100	467740	phc-1	hemocyanin subunit 1 [Macrobrachium nipponense]	-	-	-	-	-	-	-
TRINITY_DN375244_c2_g4_i1	0	3824800	phc-1	hemocyanin subunit 1 [Macrobrachium nipponense]	-	-	-	-	-	-	-
TRINITY_DN330782_c6_g11_i1	22311000	27265000	RpL18A	PREDICTED: 60S ribosomal protein L18a [Aedes albopictus]	Genetic Information Processing	Translation	ko03010//Ribosome	K02882	GO:1990904//ribonucleoprotein complex;GO:0044391//ribosomal subunit;GO:0043226//organelle;GO:0043229//intracellular organelle;GO:0044464//cell part;GO:0044422//organelle part;GO:0044444//cytoplasmic part;GO:0005622//intracellular;GO:0032991//macromolecular complex;GO:0015934//large ribosomal subunit;GO:0005623//cell;GO:0005840//ribosome;GO:0043232//intracellular non-membrane-bounded organelle;GO:…	GO:0097159//organic cyclic compound binding;GO:1901363//heterocyclic compound binding;GO:0003723//RNA binding;GO:0005488//binding;GO:0003676//nucleic acid binding	GO:0010467//gene expression;GO:0043170//macromolecule metabolic process;GO:0008152//metabolic process;GO:0071704//organic substance metabolic process
TRINITY_DN330809_c3_g6_i2	4846900	5455600	Trx-2	Trx1 [Eriocheir sinensis]	-	-	-	-	-	GO:0015036//disulfide oxidoreductase activity;GO:0016667//oxidoreductase activity, acting on a sulfur group of donors;GO:0016491//oxidoreductase activity;GO:0003824//catalytic activity	GO:0044710//single-organism metabolic process;GO:0044699//single-organism process;GO:0042592//homeostatic process;GO:0065008//regulation of biological quality;GO:0019725//cellular homeostasis;GO:0065007//biological regulation;GO:0008152//metabolic process;GO:0009987//cellular process;GO:0044763//single-organism cellular process
TRINITY_DN330840_c0_g1_i3	4390500	0	GSTM3	glutathione S-transferases [Macrobrachium nipponense]	Metabolism	Metabolism of other amino acids;Xenobiotics biodegradation and metabolism	ko00480//Glutathione metabolism;ko00980//Metabolism of xenobiotics by cytochrome P450;ko00982//Drug metabolism - cytochrome P450	K00799	-	GO:0003824//catalytic activity	-
TRINITY_DN330861_c9_g2_i1	299540	323610	STT3B	PREDICTED: dolichyl-diphosphooligosaccharide--protein glycosyltransferase subunit STT3B-like isoform X1 [Hyalella azteca]	Metabolism;Genetic Information Processing	Glycan biosynthesis and metabolism;Global and Overview;Folding, sorting and degradation	ko01100//Metabolic pathways;ko04141//Protein processing in endoplasmic reticulum;ko00510//N-Glycan biosynthesis	K07151	-	-	-
TRINITY_DN330861_c9_g4_i1	75511	0	stt-3	PREDICTED: dolichyl-diphosphooligosaccharide--protein glycosyltransferase subunit STT3B-like isoform X2 [Hyalella azteca]	Metabolism;Genetic Information Processing	Glycan biosynthesis and metabolism;Global and Overview;Folding, sorting and degradation	ko01100//Metabolic pathways;ko04141//Protein processing in endoplasmic reticulum;ko00510//N-Glycan biosynthesis	K07151	-	GO:0016740//transferase activity;GO:0004576//oligosaccharyl transferase activity;GO:0016758//transferase activity, transferring hexosyl groups;GO:0016757//transferase activity, transferring glycosyl groups;GO:0003824//catalytic activity	GO:0008152//metabolic process;GO:0043412//macromolecule modification;GO:0006464//cellular protein modification process;GO:0044267//cellular protein metabolic process;GO:0044238//primary metabolic process;GO:0019538//protein metabolic process;GO:0036211//protein modification process;GO:0044237//cellular metabolic process;GO:0009987//cellular process;GO:0071704//organic substance metabolic process;…
TRINITY_DN331240_c9_g2_i11	4912000	3485700	--	PREDICTED: C3 and PZP-like alpha-2-macroglobulin domain-containing protein 8 isoform X3 [Harpegnathos saltator]	-	-	-	-	-	-	-
TRINITY_DN331271_c0_g1_i2	19562000	67356000	AnxB10	PREDICTED: annexin B10 isoform X2 [Orussus abietinus]	-	-	-	-	-	-	-
TRINITY_DN331283_c0_g1_i2	4035000	2620700	NDUFB10	NADH dehydrogenase [Culex quinquefasciatus]	Metabolism	Global and Overview;Energy metabolism	ko01100//Metabolic pathways;ko00190//Oxidative phosphorylation	K03966	-	-	-
TRINITY_DN331378_c0_g2_i6	1282300	1863000	CLEC17A	C-type lectin 1 [Marsupenaeus japonicus]	Cellular Processes	Transport and catabolism	ko04145//Phagosome	K06560	-	-	-
TRINITY_DN331455_c2_g2_i7	96346000	51876000	H2B-VII	histone H2B, partial [Eriocheir sinensis]	-	-	-	-	GO:0005623//cell;GO:0043227//membrane-bounded organelle;GO:0043228//non-membrane-bounded organelle;GO:0044464//cell part;GO:0043232//intracellular non-membrane-bounded organelle;GO:0044424//intracellular part;GO:0005622//intracellular;GO:0043226//organelle;GO:0043229//intracellular organelle;GO:0043231//intracellular membrane-bounded organelle	GO:0003676//nucleic acid binding;GO:0005488//binding;GO:0097159//organic cyclic compound binding;GO:0005515//protein binding;GO:0046983//protein dimerization activity;GO:1901363//heterocyclic compound binding	-
TRINITY_DN331461_c2_g2_i4	1112500	10046000	APOD	Apolipoprotein D [Daphnia magna]	-	-	-	-	-	-	-
TRINITY_DN331614_c4_g2_i1	283130	1128900	SORD	Sorbitol dehydrogenase, partial [Stegodyphus mimosarum]	Metabolism	Global and Overview;Carbohydrate metabolism	ko01100//Metabolic pathways;ko00051//Fructose and mannose metabolism;ko00040//Pentose and glucuronate interconversions	K00008	-	GO:0043167//ion binding;GO:0043169//cation binding;GO:0046872//metal ion binding;GO:0005488//binding	-
TRINITY_DN331614_c4_g3_i1	2228200	329860	SORD	PREDICTED: sorbitol dehydrogenase [Nanorana parkeri]	Metabolism	Global and Overview;Carbohydrate metabolism	ko01100//Metabolic pathways;ko00051//Fructose and mannose metabolism;ko00040//Pentose and glucuronate interconversions	K00008	GO:0005623//cell;GO:0044464//cell part;GO:0042995//cell projection;GO:0043227//membrane-bounded organelle;GO:0043226//organelle;GO:0005929//cilium	GO:0016491//oxidoreductase activity;GO:0005488//binding;GO:0016616//oxidoreductase activity, acting on the CH-OH group of donors, NAD or NADP as acceptor;GO:0016614//oxidoreductase activity, acting on CH-OH group of donors;GO:0046914//transition metal ion binding;GO:0043169//cation binding;GO:0003824//catalytic activity;GO:0046872//metal ion binding;GO:0043167//ion binding	GO:0005975//carbohydrate metabolic process;GO:0044699//single-organism process;GO:0040011//locomotion;GO:0009987//cellular process;GO:0044262//cellular carbohydrate metabolic process;GO:0044763//single-organism cellular process;GO:0008152//metabolic process;GO:0044237//cellular metabolic process;GO:0006066//alcohol metabolic process;GO:0044723//single-organism carbohydrate metabolic process;GO:00…
TRINITY_DN331678_c2_g8_i1	5601500	0	phc-1	hemocyanin subunit 1 [Macrobrachium nipponense]	-	-	-	-	-	-	-
TRINITY_DN331764_c0_g1_i1	21645000	17464000	ATPsyn-d	ATP synthase subunit d, mitochondrial [Daphnia magna]	Metabolism	Global and Overview;Energy metabolism	ko01100//Metabolic pathways;ko00190//Oxidative phosphorylation	K02138	-	-	-
TRINITY_DN331768_c0_g2_i6	44583	0	PARP3	PREDICTED: poly [ADP-ribose] polymerase 3-like [Hyalella azteca]	Genetic Information Processing	Replication and repair	ko03410//Base excision repair	K10798	-	-	-
TRINITY_DN331870_c2_g4_i2	2719700	2525300	phc-2	hemocyanin beta subunit 1 [Atyopsis moluccensis]	-	-	-	-	-	-	-
TRINITY_DN332047_c2_g2_i2	274410000	136730000	HPGDS	hematopoietic prostaglandin D synthase [Penaeus monodon]	Metabolism	Lipid metabolism;Metabolism of other amino acids;Xenobiotics biodegradation and metabolism;Global and Overview	ko01100//Metabolic pathways;ko00480//Glutathione metabolism;ko00980//Metabolism of xenobiotics by cytochrome P450;ko00982//Drug metabolism - cytochrome P450;ko00590//Arachidonic acid metabolism	K04097	-	GO:0016860//intramolecular oxidoreductase activity;GO:0046983//protein dimerization activity;GO:0016853//isomerase activity;GO:0043167//ion binding;GO:0005515//protein binding;GO:0043169//cation binding;GO:0003824//catalytic activity;GO:0005488//binding;GO:0046872//metal ion binding	GO:0008152//metabolic process;GO:0019752//carboxylic acid metabolic process;GO:0032787//monocarboxylic acid metabolic process;GO:0071704//organic substance metabolic process;GO:0044238//primary metabolic process;GO:0006692//prostanoid metabolic process;GO:0006082//organic acid metabolic process;GO:0044237//cellular metabolic process;GO:0006629//lipid metabolic process;GO:0009987//cellular process…
TRINITY_DN332047_c2_g3_i2	19048000	26486000	Hpgds	hematopoietic prostaglandin D synthase [Penaeus monodon]	Metabolism	Metabolism of other amino acids;Lipid metabolism;Xenobiotics biodegradation and metabolism;Global and Overview	ko01100//Metabolic pathways;ko00480//Glutathione metabolism;ko00980//Metabolism of xenobiotics by cytochrome P450;ko00982//Drug metabolism - cytochrome P450;ko00590//Arachidonic acid metabolism	K04097	-	-	-
TRINITY_DN332144_c0_g2_i4	9986700	6818500	IFI30	gamma-interferon-inducible lysosomal thiol reductase [Penaeus monodon]	-	-	-	-	-	-	-
TRINITY_DN332208_c3_g3_i3	26463000	21145000	SDR16C5	Short-chain dehydrogenase/reductase family 16C member 6, partial [Stegodyphus mimosarum]	Metabolism	Metabolism of cofactors and vitamins	ko00830//Retinol metabolism	K15734	-	-	-
TRINITY_DN332245_c0_g1_i2	1724400	0	D10Jhu81e	PREDICTED: ES1 protein homolog, mitochondrial-like [Hyalella azteca]	-	-	-	-	-	-	-
TRINITY_DN332412_c7_g1_i3	12180000	5910700	AK	arginine kinase 1 [Macrobrachium rosenbergii]	Metabolism	Amino acid metabolism;Global and Overview	ko01100//Metabolic pathways;ko00330//Arginine and proline metabolism	K00933	-	-	-
TRINITY_DN332412_c7_g2_i3	1917200	0	ZC434.8	arginine kinase 1 [Macrobrachium rosenbergii]	Metabolism	Global and Overview;Amino acid metabolism	ko01100//Metabolic pathways;ko00330//Arginine and proline metabolism	K00933	-	GO:0016772//transferase activity, transferring phosphorus-containing groups;GO:0016740//transferase activity;GO:0003824//catalytic activity	-
TRINITY_DN332485_c8_g1_i1	3963300	4346700	Cam	calmodulin [Procambarus clarkii]	Environmental Information Processing	Signal transduction	ko04070//Phosphatidylinositol signaling system	K02183	-	GO:0043167//ion binding;GO:0043169//cation binding;GO:0046872//metal ion binding;GO:0005488//binding	-
TRINITY_DN332536_c0_g1_i5	260570	0	RAB7A	Rab7A [Macrobrachium rosenbergii]	Cellular Processes	Transport and catabolism	ko04145//Phagosome;ko04144//Endocytosis	K07897	-	-	-
TRINITY_DN332641_c3_g4_i1	1722000	0	rpl9	ribosomal protein L9 [Procambarus clarkii]	Genetic Information Processing	Translation	ko03010//Ribosome	K02940	GO:0043228//non-membrane-bounded organelle;GO:0005924//cell-substrate adherens junction;GO:0005840//ribosome;GO:0043227//membrane-bounded organelle;GO:0070161//anchoring junction;GO:0044464//cell part;GO:0030054//cell junction;GO:0005737//cytoplasm;GO:1990904//ribonucleoprotein complex;GO:0044444//cytoplasmic part;GO:0032991//macromolecular complex;GO:0015934//large ribosomal subunit;GO:0030529//…	GO:0003676//nucleic acid binding;GO:1901363//heterocyclic compound binding;GO:0005488//binding;GO:0003723//RNA binding;GO:0097159//organic cyclic compound binding	GO:0071704//organic substance metabolic process;GO:0008152//metabolic process;GO:0010467//gene expression;GO:0043170//macromolecule metabolic process
TRINITY_DN332807_c4_g1_i3	5765100	19204000	ENO3	phosphopyruvate hydratase [Penaeus monodon]	Genetic Information Processing;Metabolism	Global and Overview;Folding, sorting and degradation;Carbohydrate metabolism	ko01100//Metabolic pathways;ko01110//Biosynthesis of secondary metabolites;ko01130//Biosynthesis of antibiotics;ko01120//Microbial metabolism in diverse environments;ko01200//Carbon metabolism;ko01230//Biosynthesis of amino acids;ko00010//Glycolysis / Gluconeogenesis;ko03018//RNA degradation	K01689	GO:0005829//cytosol;GO:0005623//cell;GO:0044445//cytosolic part;GO:0005737//cytoplasm;GO:0044424//intracellular part;GO:0044464//cell part;GO:0044444//cytoplasmic part;GO:0005622//intracellular	GO:0046872//metal ion binding;GO:0016836//hydro-lyase activity;GO:0005488//binding;GO:0016829//lyase activity;GO:0003824//catalytic activity;GO:0043167//ion binding;GO:0016835//carbon-oxygen lyase activity;GO:0043169//cation binding	GO:0006090//pyruvate metabolic process;GO:0044763//single-organism cellular process;GO:0071704//organic substance metabolic process;GO:0044699//single-organism process;GO:0006082//organic acid metabolic process;GO:0044710//single-organism metabolic process;GO:0032787//monocarboxylic acid metabolic process;GO:0043436//oxoacid metabolic process;GO:0044281//small molecule metabolic process;GO:000815…
TRINITY_DN333103_c3_g1_i2	2938800	5006200	Ech1	Delta(3,5)-Delta(2,4)-dienoyl-CoA isomerase, mitochondrial [Zootermopsis nevadensis]	Cellular Processes	Transport and catabolism	ko04146//Peroxisome	K12663	-	-	-
TRINITY_DN333207_c5_g1_i4	598120	5339300	SMPD1	PREDICTED: sphingomyelin phosphodiesterase-like [Hyalella azteca]	Cellular Processes;Metabolism	Lipid metabolism;Transport and catabolism;Global and Overview	ko01100//Metabolic pathways;ko04142//Lysosome;ko00600//Sphingolipid metabolism	K12350	-	-	-
TRINITY_DN333250_c0_g2_i1	1211200	11807000	fdl	N-acetyl-beta-D-glucosaminidase [Macrobrachium nipponense]	Cellular Processes;Metabolism	Carbohydrate metabolism;Transport and catabolism;Global and Overview;Glycan biosynthesis and metabolism	ko01100//Metabolic pathways;ko04142//Lysosome;ko00520//Amino sugar and nucleotide sugar metabolism;ko00511//Other glycan degradation;ko00531//Glycosaminoglycan degradation;ko00603//Glycosphingolipid biosynthesis - globo series;ko00604//Glycosphingolipid biosynthesis - ganglio series	K12373	-	-	-
TRINITY_DN333250_c0_g3_i1	2540600	8446400	fdl	beta-N-acetylglucosaminidase, partial [Cherax quadricarinatus]	Cellular Processes;Metabolism	Global and Overview;Transport and catabolism;Glycan biosynthesis and metabolism;Carbohydrate metabolism	ko01100//Metabolic pathways;ko04142//Lysosome;ko00520//Amino sugar and nucleotide sugar metabolism;ko00511//Other glycan degradation;ko00531//Glycosaminoglycan degradation;ko00603//Glycosphingolipid biosynthesis - globo series;ko00604//Glycosphingolipid biosynthesis - ganglio series	K12373	-	-	-
TRINITY_DN333289_c0_g1_i2	1218700	123410	NLGN4Y	juvenile hormone esterase-like carboxylesterase 1 [Eriocheir sinensis]	Metabolism	Xenobiotics biodegradation and metabolism	ko00983//Drug metabolism - other enzymes	K03927	-	-	-
TRINITY_DN333436_c2_g3_i5	248890	198890	Cd53	TSPAN8 [Litopenaeus vannamei]	Cellular Processes	Transport and catabolism	ko04142//Lysosome	K06497	-	-	-
TRINITY_DN333461_c5_g1_i5	0	284890	LDLR	PREDICTED: low-density lipoprotein receptor-related protein 2-like, partial [Limulus polyphemus]	-	-	-	-	-	-	-
TRINITY_DN333477_c0_g3_i1	266930	168790	RGN	PREDICTED: regucalcin-like [Papilio polytes]	Metabolism	Carbohydrate metabolism;Global and Overview	ko01100//Metabolic pathways;ko01110//Biosynthesis of secondary metabolites;ko01130//Biosynthesis of antibiotics;ko01120//Microbial metabolism in diverse environments;ko01200//Carbon metabolism;ko00030//Pentose phosphate pathway;ko00053//Ascorbate and aldarate metabolism;ko01220//Degradation of aromatic compounds	K01053	-	-	-
TRINITY_DN333548_c4_g3_i1	877150	641220	A2M	alpha-2-macroglobulin 2 isoform 3 [Pacifastacus leniusculus]	-	-	-	-	-	-	-
TRINITY_DN333587_c3_g2_i2	16465000	4612300	rps6	ribosomal protein S6, partial [Macrobrachium olfersii]	Environmental Information Processing;Genetic Information Processing	Translation;Signal transduction	ko03010//Ribosome;ko04150//mTOR signaling pathway	K02991	-	-	-
TRINITY_DN333587_c3_g4_i1	33258000	26714000	RpS6	ribosomal protein S6, partial [Macrobrachium olfersii]	Environmental Information Processing;Genetic Information Processing	Translation;Signal transduction	ko03010//Ribosome;ko04150//mTOR signaling pathway	K02991	-	-	-
TRINITY_DN333587_c3_g5_i3	276270	0	RpS6	40S Ribosomal Protein S6, partial [Pantala flavescens]	Environmental Information Processing;Genetic Information Processing	Translation;Signal transduction	ko03010//Ribosome;ko04150//mTOR signaling pathway	K02991	-	-	-
TRINITY_DN333650_c2_g2_i13	6049800	0	CNDP2	PREDICTED: cytosolic non-specific dipeptidase [Taeniopygia guttata]	Metabolism	Global and Overview;Amino acid metabolism;Metabolism of other amino acids	ko01100//Metabolic pathways;ko00330//Arginine and proline metabolism;ko00410//beta-Alanine metabolism;ko00340//Histidine metabolism	K08660	GO:0031982//vesicle;GO:0031988//membrane-bounded vesicle;GO:0043227//membrane-bounded organelle;GO:0043226//organelle	GO:0008233//peptidase activity;GO:0016787//hydrolase activity;GO:0070011//peptidase activity, acting on L-amino acid peptides;GO:0003824//catalytic activity	-
TRINITY_DN333662_c2_g1_i1	351820000	271290000	phc-2	hemocyanin [Macrobrachium nipponense]	-	-	-	-	-	-	-
TRINITY_DN333662_c2_g2_i5	1596000	1128600	phc-1	hemocyanin [Macrobrachium nipponense]	-	-	-	-	-	-	-
TRINITY_DN333705_c5_g4_i1	1120300	112400	Capzb	PREDICTED: LOW QUALITY PROTEIN: F-actin-capping protein subunit beta-like [Limulus polyphemus]	Cellular Processes	Transport and catabolism	ko04144//Endocytosis	K10365	-	-	-
TRINITY_DN333809_c0_g5_i2	264590	4397700	NDUFS6	PREDICTED: NADH dehydrogenase [ubiquinone] iron-sulfur protein 6, mitochondrial [Trichogramma pretiosum]	Metabolism	Global and Overview;Energy metabolism	ko01100//Metabolic pathways;ko00190//Oxidative phosphorylation	K03939	-	-	-
TRINITY_DN333850_c3_g2_i2	0	1089000	gag-pol	PREDICTED: signal transducer and activator of transcription 5B-like, partial [Protobothrops mucrosquamatus]	-	-	-	-	-	-	-
TRINITY_DN333921_c4_g2_i3	749480	0	LCP2	cathepsin l, partial [Litopenaeus vannamei]	Cellular Processes	Transport and catabolism	ko04145//Phagosome;ko04142//Lysosome	K01365	-	-	-
TRINITY_DN333936_c1_g3_i1	1040800	0	TUBA	Tubulin alpha-1 chain-like protein, partial [Daphnia magna]	Cellular Processes	Cellular commiunity;Transport and catabolism	ko04145//Phagosome;ko04540//Gap junction	K07374	-	-	-
TRINITY_DN333951_c6_g2_i1	1305000	1361100	La	PREDICTED: la protein homolog [Hyalella azteca]	-	-	-	-	GO:0005622//intracellular;GO:0044464//cell part;GO:0044424//intracellular part;GO:0005623//cell	GO:1901363//heterocyclic compound binding;GO:0003676//nucleic acid binding;GO:0005488//binding;GO:0097159//organic cyclic compound binding	-
TRINITY_DN334053_c0_g1_i6	922860	344060	ARD4	1,2-dihydroxy-3-keto-5-methylthiopentene dioxygenase [Daphnia magna]	Metabolism	Amino acid metabolism;Global and Overview	ko01100//Metabolic pathways;ko00270//Cysteine and methionine metabolism	K08967	GO:0005622//intracellular;GO:0005623//cell;GO:0044424//intracellular part;GO:0043229//intracellular organelle;GO:0043227//membrane-bounded organelle;GO:0043231//intracellular membrane-bounded organelle;GO:0044464//cell part;GO:0043226//organelle	GO:0043169//cation binding;GO:0043167//ion binding;GO:0016702//oxidoreductase activity, acting on single donors with incorporation of molecular oxygen, incorporation of two atoms of oxygen;GO:0016701//oxidoreductase activity, acting on single donors with incorporation of molecular oxygen;GO:0003824//catalytic activity;GO:0016491//oxidoreductase activity;GO:0005488//binding;GO:0051213//dioxygenase…	GO:1901576//organic substance biosynthetic process;GO:0006520//cellular amino acid metabolic process;GO:0044237//cellular metabolic process;GO:0043436//oxoacid metabolic process;GO:0044272//sulfur compound biosynthetic process;GO:0009987//cellular process;GO:0006082//organic acid metabolic process;GO:0046394//carboxylic acid biosynthetic process;GO:0044283//small molecule biosynthetic process;GO:…
TRINITY_DN334206_c0_g2_i1	6761200	6271800	CHIA	chitinase 1A [Macrobrachium nipponense]	Metabolism	Carbohydrate metabolism;Global and Overview	ko01100//Metabolic pathways;ko00520//Amino sugar and nucleotide sugar metabolism	K01183	-	-	-
TRINITY_DN334206_c0_g3_i1	14792000	12874000	Chit1	chitinase 1C [Macrobrachium nipponense]	Metabolism	Global and Overview;Carbohydrate metabolism	ko01100//Metabolic pathways;ko00520//Amino sugar and nucleotide sugar metabolism	K01183	-	-	-
TRINITY_DN334228_c2_g2_i1	0	5186000	SUGT1	PREDICTED: protein SGT1 homolog [Cephus cinctus]	-	-	-	-	-	-	-
TRINITY_DN334305_c6_g1_i4	99524	523610	phb2	prohibitin 2 [Penaeus monodon]	-	-	-	-	-	-	-
TRINITY_DN334379_c2_g1_i1	33464000	45549000	phc-2	hemocyanin subunit 1 [Macrobrachium nipponense]	-	-	-	-	-	-	-
TRINITY_DN334379_c2_g6_i2	24714000	1137500	phc-2	hemocyanin subunit 1 [Macrobrachium nipponense]	-	-	-	-	-	-	-
TRINITY_DN334398_c6_g1_i1	4090900	2596100	--	sarcoplasmic calcium-binding protein 1, partial [Palaemon varians]	-	-	-	-	-	GO:0043169//cation binding;GO:0046872//metal ion binding;GO:0043167//ion binding;GO:0005488//binding	-
TRINITY_DN334493_c0_g1_i3	3036200	4848800	IDH2	PREDICTED: isocitrate dehydrogenase [NADP], mitochondrial-like [Octopus bimaculoides]	Cellular Processes;Metabolism	Metabolism of other amino acids;Carbohydrate metabolism;Transport and catabolism;Global and Overview	ko01100//Metabolic pathways;ko01110//Biosynthesis of secondary metabolites;ko01130//Biosynthesis of antibiotics;ko01120//Microbial metabolism in diverse environments;ko01200//Carbon metabolism;ko01230//Biosynthesis of amino acids;ko04146//Peroxisome;ko00480//Glutathione metabolism;ko00020//Citrate cycle (TCA cycle);ko01210//2-Oxocarboxylic acid metabolism	K00031	-	-	-
TRINITY_DN334497_c0_g1_i8	12421000	5323300	--	crustacyanin-like lipocalin [Macrobrachium rosenbergii]	-	-	-	-	-	-	-
TRINITY_DN334527_c5_g1_i2	846030	736800	VAPA	TPA_exp: VAMP-associated protein [Amblyomma variegatum]	-	-	-	-	-	-	-
TRINITY_DN334555_c6_g1_i4	149410000	46215000	--	fatty acid binding protein 10 [Macrobrachium nipponense]	-	-	-	-	-	-	-
TRINITY_DN334562_c1_g1_i5	129890000	96408000	phc-1	hemocyanin [Macrobrachium nipponense]	-	-	-	-	GO:0005576//extracellular region;GO:0044421//extracellular region part	GO:0022892//substrate-specific transporter activity;GO:0043167//ion binding;GO:0005488//binding;GO:0043169//cation binding;GO:0003824//catalytic activity;GO:0005215//transporter activity	GO:0051234//establishment of localization;GO:0006810//transport;GO:0044765//single-organism transport;GO:0051179//localization;GO:0008152//metabolic process;GO:0044699//single-organism process;GO:1902578//single-organism localization;GO:0015669//gas transport;GO:0044710//single-organism metabolic process
TRINITY_DN334674_c5_g7_i7	315700	76429	MCFD2	PREDICTED: multiple coagulation factor deficiency protein 2 homolog [Cimex lectularius]	-	-	-	-	-	-	-
TRINITY_DN334770_c5_g6_i1	169970	0	CNN2	Calponin-3 [Daphnia magna]	-	-	-	-	-	-	-
TRINITY_DN402200_c0_g1_i1	445290	148470	RAB2	Ras-related protein Rab-2, partial [Paracyclopina nana]	-	-	-	-	-	-	-
TRINITY_DN334873_c4_g4_i3	6295100	1787500	ctp	PREDICTED: dynein light chain 2, cytoplasmic isoform X1 [Hyalella azteca]	-	-	-	-	GO:0005856//cytoskeleton;GO:0015629//actin cytoskeleton;GO:0044446//intracellular organelle part;GO:0043232//intracellular non-membrane-bounded organelle;GO:0044464//cell part;GO:0044422//organelle part;GO:0005623//cell;GO:0043229//intracellular organelle;GO:0044430//cytoskeletal part;GO:0043228//non-membrane-bounded organelle;GO:0015630//microtubule cytoskeleton;GO:0032991//macromolecular comple…	-	GO:0044763//single-organism cellular process;GO:0044699//single-organism process;GO:0009987//cellular process
TRINITY_DN334882_c7_g1_i10	151760	0	srs-2	PREDICTED: probable serine--tRNA ligase, cytoplasmic [Hyalella azteca]	Genetic Information Processing	Translation	ko00970//Aminoacyl-tRNA biosynthesis	K01875	GO:0005623//cell;GO:0044424//intracellular part;GO:0005622//intracellular;GO:0044464//cell part	GO:0016875//ligase activity, forming carbon-oxygen bonds;GO:0036094//small molecule binding;GO:0032550//purine ribonucleoside binding;GO:0001883//purine nucleoside binding;GO:0097159//organic cyclic compound binding;GO:0005488//binding;GO:0097367//carbohydrate derivative binding;GO:0004812//aminoacyl-tRNA ligase activity;GO:0001882//nucleoside binding;GO:1901363//heterocyclic compound binding;GO:…	GO:0046483//heterocycle metabolic process;GO:0044238//primary metabolic process;GO:0044699//single-organism process;GO:1901566//organonitrogen compound biosynthetic process;GO:0043038//amino acid activation;GO:0009059//macromolecule biosynthetic process;GO:0044267//cellular protein metabolic process;GO:0043603//cellular amide metabolic process;GO:1901564//organonitrogen compound metabolic process…
TRINITY_DN334992_c0_g2_i1	239770	0	bhmt	PREDICTED: betaine--homocysteine S-methyltransferase 1-like [Hyalella azteca]	Metabolism	Global and Overview;Amino acid metabolism	ko01100//Metabolic pathways;ko00260//Glycine, serine and threonine metabolism;ko00270//Cysteine and methionine metabolism	K00544	-	GO:0016741//transferase activity, transferring one-carbon groups;GO:0003824//catalytic activity;GO:0005488//binding;GO:0016740//transferase activity;GO:0043167//ion binding;GO:0008172//S-methyltransferase activity;GO:0008168//methyltransferase activity;GO:0043169//cation binding;GO:0046872//metal ion binding	GO:0008152//metabolic process
TRINITY_DN334998_c5_g3_i4	1378700	0	NDRG1	n-myc downstream regulated [Daphnia magna]	-	-	-	-	-	-	-
TRINITY_DN335115_c2_g1_i2	2275300	6679300	--	crustacyanin-A, partial [Marsupenaeus japonicus]	-	-	-	-	GO:0005576//extracellular region	GO:0005488//binding	-
TRINITY_DN335228_c0_g2_i3	0	569660	Ald	fructose 1,6-biphosphate-aldolase A [Fenneropenaeus chinensis]	Metabolism	Global and Overview;Carbohydrate metabolism	ko01100//Metabolic pathways;ko01110//Biosynthesis of secondary metabolites;ko01130//Biosynthesis of antibiotics;ko01120//Microbial metabolism in diverse environments;ko01200//Carbon metabolism;ko01230//Biosynthesis of amino acids;ko00010//Glycolysis / Gluconeogenesis;ko00051//Fructose and mannose metabolism;ko00030//Pentose phosphate pathway	K01623	-	-	-
TRINITY_DN335292_c4_g5_i2	10011000	7487400	Mhc	slow muscle myosin S1 heavy chain, partial [Palaemon varians]	-	-	-	-	-	-	-
TRINITY_DN335292_c4_g6_i1	2672400	2866200	Mhc	slow muscle myosin S1 heavy chain, partial [Homarus americanus]	-	-	-	-	-	-	-
TRINITY_DN335426_c2_g1_i1	11193000	10738000	ahcy-a	PREDICTED: adenosylhomocysteinase-like [Limulus polyphemus]	Metabolism	Amino acid metabolism;Global and Overview	ko01100//Metabolic pathways;ko00270//Cysteine and methionine metabolism	K01251	-	GO:0003824//catalytic activity	GO:0009987//cellular process;GO:0008152//metabolic process;GO:0044237//cellular metabolic process
TRINITY_DN335426_c2_g5_i1	20452000	9015500	sahA	PREDICTED: adenosylhomocysteinase [Cimex lectularius]	Metabolism	Amino acid metabolism;Global and Overview	ko01100//Metabolic pathways;ko00270//Cysteine and methionine metabolism	K01251	-	GO:0003824//catalytic activity	GO:0009987//cellular process;GO:0008152//metabolic process;GO:0044237//cellular metabolic process
TRINITY_DN335446_c1_g3_i6	5983300	4009400	14-3-3epsilon	14-3-3 epsilon-like transcript variant 1 [Litopenaeus vannamei]	Environmental Information Processing	Signal transduction	ko04391//Hippo signaling pathway -fly	K06630	-	-	-
TRINITY_DN335505_c2_g1_i5	408880	108270	AGPAT4	PREDICTED: 1-acyl-sn-glycerol-3-phosphate acyltransferase delta-like [Hyalella azteca]	Metabolism	Lipid metabolism;Global and Overview	ko01100//Metabolic pathways;ko01110//Biosynthesis of secondary metabolites;ko00564//Glycerophospholipid metabolism;ko00561//Glycerolipid metabolism	K13523	-	-	-
TRINITY_DN335597_c1_g1_i2	0	572850	CLEC4E	C-type lectin [Procambarus clarkii]	Cellular Processes	Transport and catabolism	ko04145//Phagosome	K06563	-	-	-
TRINITY_DN335765_c0_g1_i2	0	102770	Chia	chitinase 3C [Macrobrachium nipponense]	Metabolism	Global and Overview;Carbohydrate metabolism	ko01100//Metabolic pathways;ko00520//Amino sugar and nucleotide sugar metabolism	K01183	-	-	-
TRINITY_DN335822_c2_g1_i1	8410900	15479000	Mcpt4	Chymotrypsin BII, partial [Litopenaeus vannamei]	Environmental Information Processing	Signaling molecules and interaction	ko04080//Neuroactive ligand-receptor interaction	K01352	-	GO:0016787//hydrolase activity;GO:0003824//catalytic activity	-
TRINITY_DN335847_c9_g2_i6	13615000	8191000	MDH2	malate dehydrogenase [Macrobrachium nipponense]	Metabolism	Carbohydrate metabolism;Amino acid metabolism;Global and Overview	ko01100//Metabolic pathways;ko01110//Biosynthesis of secondary metabolites;ko01130//Biosynthesis of antibiotics;ko01120//Microbial metabolism in diverse environments;ko01200//Carbon metabolism;ko00620//Pyruvate metabolism;ko00020//Citrate cycle (TCA cycle);ko00270//Cysteine and methionine metabolism;ko00630//Glyoxylate and dicarboxylate metabolism	K00026	-	GO:0016615//malate dehydrogenase activity;GO:0016614//oxidoreductase activity, acting on CH-OH group of donors;GO:0003824//catalytic activity;GO:0016491//oxidoreductase activity	GO:0043648//dicarboxylic acid metabolic process;GO:0008152//metabolic process;GO:0044237//cellular metabolic process;GO:0019752//carboxylic acid metabolic process;GO:0072350//tricarboxylic acid metabolic process;GO:0071704//organic substance metabolic process;GO:0044763//single-organism cellular process;GO:0044699//single-organism process;GO:0043436//oxoacid metabolic process;GO:0009987//cellular…
TRINITY_DN335864_c0_g1_i4	20412000	7013400	--	-	-	-	-	-	-	-	-
TRINITY_DN335864_c0_g1_i8	7906100	9092200	--	-	-	-	-	-	-	-	-
TRINITY_DN335947_c4_g3_i2	8542400	15982000	RPL13A	ribosomal protein L13a [Anomala corpulenta]	Genetic Information Processing	Translation	ko03010//Ribosome	K02872	GO:0044424//intracellular part;GO:0044444//cytoplasmic part;GO:0043232//intracellular non-membrane-bounded organelle;GO:0043229//intracellular organelle;GO:0030529//intracellular ribonucleoprotein complex;GO:0005840//ribosome;GO:0032991//macromolecular complex;GO:0005737//cytoplasm;GO:0005623//cell;GO:0043228//non-membrane-bounded organelle;GO:0043226//organelle;GO:0044464//cell part;GO:0005622//…	-	GO:0034641//cellular nitrogen compound metabolic process;GO:0006807//nitrogen compound metabolic process;GO:0044238//primary metabolic process;GO:0043043//peptide biosynthetic process;GO:0044237//cellular metabolic process;GO:0043170//macromolecule metabolic process;GO:0009987//cellular process;GO:0044249//cellular biosynthetic process;GO:0034645//cellular macromolecule biosynthetic process;GO:00…
TRINITY_DN336024_c4_g3_i2	18860000	15960000	LCP2	cathepsin L [Palaemon carinicauda]	Cellular Processes	Transport and catabolism	ko04145//Phagosome;ko04142//Lysosome	K01365	-	GO:0008233//peptidase activity;GO:0016787//hydrolase activity;GO:0003824//catalytic activity	-
TRINITY_DN336109_c5_g1_i2	1695800	4805700	ALLA	ecdysteroid regulated-like protein [Litopenaeus vannamei]	Cellular Processes	Transport and catabolism	ko04142//Lysosome	K13443	-	-	-
TRINITY_DN336273_c1_g1_i1	200140	722820	TUBA1	alpha-tubulin, partial [Chlamydodon mnemosyne]	Cellular Processes	Transport and catabolism	ko04145//Phagosome	K07374	-	-	-
TRINITY_DN336351_c3_g1_i2	524050	0	--	sarcoplasmic calcium-binding protein [Crangon crangon]	-	-	-	-	-	GO:0005488//binding;GO:0043167//ion binding;GO:0043169//cation binding;GO:0046872//metal ion binding	-
TRINITY_DN336396_c4_g1_i11	609070	0	RPL30	60S ribosomal protein L30 [Anoplopoma fimbria]	Genetic Information Processing	Translation	ko03010//Ribosome	K02908	-	-	-
TRINITY_DN367968_c2_g5_i2	1070400	0	rpl-22	ribosomal protein L22, partial [Pandalus platyceros]	Genetic Information Processing	Translation	ko03010//Ribosome	K02891	GO:0044464//cell part;GO:0032991//macromolecular complex;GO:0005622//intracellular;GO:1990904//ribonucleoprotein complex;GO:0005623//cell;GO:0030529//intracellular ribonucleoprotein complex;GO:0044424//intracellular part	-	GO:0071704//organic substance metabolic process;GO:0043170//macromolecule metabolic process;GO:0010467//gene expression;GO:0008152//metabolic process
TRINITY_DN336515_c3_g1_i2	3529900	757810	RAB1A	Rab1A [Macrobrachium rosenbergii]	-	-	-	-	-	-	-
TRINITY_DN336578_c0_g1_i1	9265000	8528500	ADH1	alcohol dehydrogenase class-3 [Danio rerio]	Metabolism	Metabolism of cofactors and vitamins;Global and Overview;Xenobiotics biodegradation and metabolism;Amino acid metabolism;Carbohydrate metabolism;Lipid metabolism	ko01100//Metabolic pathways;ko01110//Biosynthesis of secondary metabolites;ko01130//Biosynthesis of antibiotics;ko01120//Microbial metabolism in diverse environments;ko01200//Carbon metabolism;ko00010//Glycolysis / Gluconeogenesis;ko00071//Fatty acid degradation;ko00980//Metabolism of xenobiotics by cytochrome P450;ko00982//Drug metabolism - cytochrome P450;ko00830//Retinol metabolism;ko00350//Ty…	K00121	-	-	-
TRINITY_DN336589_c7_g5_i1	4304600	5682800	GstD7	delta class glutathione S-transferase [Fenneropenaeus chinensis]	Metabolism	Metabolism of other amino acids;Xenobiotics biodegradation and metabolism	ko00480//Glutathione metabolism;ko00980//Metabolism of xenobiotics by cytochrome P450;ko00982//Drug metabolism - cytochrome P450	K00799	-	-	-
TRINITY_DN336644_c5_g1_i1	1304000	400000	TUBB4B	beta-II tubulin [Homarus americanus]	Cellular Processes	Transport and catabolism	ko04145//Phagosome	K07375	GO:0043228//non-membrane-bounded organelle;GO:0044464//cell part;GO:0005622//intracellular;GO:0005623//cell;GO:0005856//cytoskeleton;GO:0015630//microtubule cytoskeleton;GO:0043232//intracellular non-membrane-bounded organelle;GO:0043229//intracellular organelle;GO:0044424//intracellular part;GO:0043226//organelle	GO:0097159//organic cyclic compound binding;GO:0032549//ribonucleoside binding;GO:0036094//small molecule binding;GO:0005198//structural molecule activity;GO:0005488//binding;GO:0001883//purine nucleoside binding;GO:0001882//nucleoside binding;GO:0032550//purine ribonucleoside binding;GO:1901363//heterocyclic compound binding;GO:0097367//carbohydrate derivative binding	GO:0009987//cellular process;GO:0044763//single-organism cellular process;GO:0044699//single-organism process
TRINITY_DN336644_c5_g2_i2	497560	0	tbb-4	Tubulin beta-4B chain [Daphnia magna]	Cellular Processes	Transport and catabolism;Cellular commiunity	ko04145//Phagosome;ko04540//Gap junction	K07375	GO:0044464//cell part;GO:0032991//macromolecular complex;GO:0043232//intracellular non-membrane-bounded organelle;GO:0044424//intracellular part;GO:0005622//intracellular;GO:0043226//organelle;GO:0005856//cytoskeleton;GO:0015630//microtubule cytoskeleton;GO:0005623//cell;GO:0043229//intracellular organelle;GO:0043228//non-membrane-bounded organelle	GO:0016817//hydrolase activity, acting on acid anhydrides;GO:0097159//organic cyclic compound binding;GO:0016818//hydrolase activity, acting on acid anhydrides, in phosphorus-containing anhydrides;GO:0016787//hydrolase activity;GO:0016462//pyrophosphatase activity;GO:1901363//heterocyclic compound binding;GO:0001882//nucleoside binding;GO:0097367//carbohydrate derivative binding;GO:0017111//nucle…	GO:0071822//protein complex subunit organization;GO:0044085//cellular component biogenesis;GO:0034622//cellular macromolecular complex assembly;GO:0044763//single-organism cellular process;GO:0044699//single-organism process;GO:0016043//cellular component organization;GO:0006461//protein complex assembly;GO:0043623//cellular protein complex assembly;GO:0070271//protein complex biogenesis;GO:00439…
TRINITY_DN336678_c3_g1_i7	12875000	6907900	CRYL1	PREDICTED: lambda-crystallin homolog [Drosophila ficusphila]	Metabolism	Carbohydrate metabolism;Global and Overview	ko01100//Metabolic pathways;ko00040//Pentose and glucuronate interconversions	K13247	-	GO:0016491//oxidoreductase activity;GO:0003824//catalytic activity	GO:0044710//single-organism metabolic process;GO:0008152//metabolic process;GO:0044699//single-organism process
TRINITY_DN336785_c2_g2_i4	1339400	203560	SULT1C4	PREDICTED: sulfotransferase 1C4-like [Hyalella azteca]	-	-	-	-	-	-	-
TRINITY_DN336804_c4_g4_i2	12647000	26471000	RPS12	PREDICTED: 40S ribosomal protein S12 [Solenopsis invicta]	Genetic Information Processing	Translation	ko03010//Ribosome	K02951	GO:0044464//cell part;GO:0044424//intracellular part;GO:0032991//macromolecular complex;GO:0005622//intracellular;GO:0005623//cell;GO:1990904//ribonucleoprotein complex;GO:0030529//intracellular ribonucleoprotein complex	-	GO:0008152//metabolic process;GO:0071704//organic substance metabolic process;GO:0043170//macromolecule metabolic process;GO:0010467//gene expression
TRINITY_DN336827_c1_g1_i1	693220	0	eif3k	eukaryotic translation initiation factor 3 subunit 12 [Procambarus clarkii]	-	-	-	-	GO:0044444//cytoplasmic part;GO:1990904//ribonucleoprotein complex;GO:0044424//intracellular part;GO:0044464//cell part;GO:0030529//intracellular ribonucleoprotein complex;GO:0005623//cell;GO:0070993//translation preinitiation complex;GO:0005737//cytoplasm;GO:0005622//intracellular;GO:0032991//macromolecular complex	GO:0003676//nucleic acid binding;GO:0005488//binding;GO:0003723//RNA binding;GO:0097159//organic cyclic compound binding;GO:1901363//heterocyclic compound binding	GO:0043604//amide biosynthetic process;GO:1901566//organonitrogen compound biosynthetic process;GO:0006807//nitrogen compound metabolic process;GO:0044237//cellular metabolic process;GO:0044271//cellular nitrogen compound biosynthetic process;GO:0009058//biosynthetic process;GO:0008152//metabolic process;GO:1901576//organic substance biosynthetic process;GO:0043170//macromolecule metabolic proces…
TRINITY_DN336855_c4_g1_i1	2662900	936170	CYP2L1	PREDICTED: cytochrome P450 2K4-like [Xenopus laevis]	Metabolism	Global and Overview;Lipid metabolism	ko01100//Metabolic pathways;ko00590//Arachidonic acid metabolism	K07422	-	GO:0005488//binding	-
TRINITY_DN336869_c1_g2_i13	186680	101130	ME1	PREDICTED: NADP-dependent malic enzyme-like isoform X1 [Hyalella azteca]	Metabolism	Carbohydrate metabolism;Global and Overview	ko01100//Metabolic pathways;ko01120//Microbial metabolism in diverse environments;ko01200//Carbon metabolism;ko00620//Pyruvate metabolism	K00029	-	-	-
TRINITY_DN336887_c2_g3_i2	1447900	5532400	Anpep	PREDICTED: aminopeptidase N-like [Hyalella azteca]	Metabolism	Metabolism of other amino acids;Global and Overview	ko01100//Metabolic pathways;ko00480//Glutathione metabolism	K11140	-	-	-
TRINITY_DN336915_c2_g2_i1	3216200	4548800	--	AGAP008113-PA [Anopheles gambiae str. PEST] [Anopheles gambiae]	-	-	-	-	-	-	-
TRINITY_DN336978_c7_g3_i3	16121000	14609000	--	C-type lectin 2 [Scylla paramamosain]	-	-	-	-	-	-	-
TRINITY_DN336996_c2_g1_i4	141360	37589	UGP2	PREDICTED: UTP--glucose-1-phosphate uridylyltransferase-like isoform X2 [Hyalella azteca]	Metabolism	Carbohydrate metabolism;Global and Overview	ko01100//Metabolic pathways;ko01130//Biosynthesis of antibiotics;ko00520//Amino sugar and nucleotide sugar metabolism;ko00500//Starch and sucrose metabolism;ko00040//Pentose and glucuronate interconversions;ko00052//Galactose metabolism	K00963	-	-	-
TRINITY_DN337178_c2_g1_i1	1044200	370450	CYP2L1	PREDICTED: cytochrome P450 2L1-like [Hyalella azteca]	-	-	-	-	-	-	-
TRINITY_DN337350_c1_g4_i1	466530	176310	bai	EMP24 domain-containing protein [Coptotermes formosanus]	-	-	-	-	-	-	-
TRINITY_DN337357_c3_g1_i4	609800	8103900	--	-	-	-	-	-	-	-	-
TRINITY_DN337366_c1_g1_i13	0	195850	Caf1	PREDICTED: probable histone-binding protein Caf1 [Hyalella azteca]	-	-	-	-	-	-	-
TRINITY_DN337506_c3_g2_i1	126800	50401	Sec11c	PREDICTED: signal peptidase complex catalytic subunit SEC11A [Branchiostoma belcheri]	Genetic Information Processing	Folding, sorting and degradation	ko03060//Protein export	K13280	GO:0044425//membrane part;GO:0016020//membrane;GO:0031224//intrinsic component of membrane	GO:0003824//catalytic activity;GO:0008233//peptidase activity;GO:0070011//peptidase activity, acting on L-amino acid peptides;GO:0016787//hydrolase activity	GO:0044238//primary metabolic process;GO:0008152//metabolic process;GO:0019538//protein metabolic process;GO:0043170//macromolecule metabolic process;GO:0071704//organic substance metabolic process
TRINITY_DN337518_c3_g1_i3	376740	24533	aralar1	PREDICTED: calcium-binding mitochondrial carrier protein Aralar1-like [Hyalella azteca]	-	-	-	-	-	-	-
TRINITY_DN337548_c1_g2_i5	0	72350	fus	PREDICTED: RNA-binding protein fusilli-like isoform X2 [Limulus polyphemus]	-	-	-	-	-	-	-
TRINITY_DN337681_c2_g2_i2	20768000	13647000	Ald	PREDICTED: fructose-bisphosphate aldolase-like [Hyalella azteca]	Metabolism	Global and Overview;Carbohydrate metabolism	ko01100//Metabolic pathways;ko01110//Biosynthesis of secondary metabolites;ko01130//Biosynthesis of antibiotics;ko01120//Microbial metabolism in diverse environments;ko01200//Carbon metabolism;ko01230//Biosynthesis of amino acids;ko00010//Glycolysis / Gluconeogenesis;ko00051//Fructose and mannose metabolism;ko00030//Pentose phosphate pathway	K01623	-	GO:0016832//aldehyde-lyase activity;GO:0016830//carbon-carbon lyase activity;GO:0016829//lyase activity;GO:0003824//catalytic activity	GO:0032787//monocarboxylic acid metabolic process;GO:0009987//cellular process;GO:0043436//oxoacid metabolic process;GO:0071704//organic substance metabolic process;GO:0008152//metabolic process;GO:0006090//pyruvate metabolic process;GO:0044710//single-organism metabolic process;GO:0044281//small molecule metabolic process;GO:0019752//carboxylic acid metabolic process;GO:0044699//single-organism …
TRINITY_DN337681_c2_g2_i4	36517000	26980000	Ald	PREDICTED: fructose-bisphosphate aldolase-like [Hyalella azteca]	Metabolism	Carbohydrate metabolism;Global and Overview	ko01100//Metabolic pathways;ko01110//Biosynthesis of secondary metabolites;ko01130//Biosynthesis of antibiotics;ko01120//Microbial metabolism in diverse environments;ko01200//Carbon metabolism;ko01230//Biosynthesis of amino acids;ko00010//Glycolysis / Gluconeogenesis;ko00051//Fructose and mannose metabolism;ko00030//Pentose phosphate pathway	K01623	-	-	-
TRINITY_DN337681_c2_g4_i3	780680	0	ALDOC	PREDICTED: fructose-bisphosphate aldolase-like [Hyalella azteca]	Metabolism	Carbohydrate metabolism;Global and Overview	ko01100//Metabolic pathways;ko01110//Biosynthesis of secondary metabolites;ko01130//Biosynthesis of antibiotics;ko01120//Microbial metabolism in diverse environments;ko01200//Carbon metabolism;ko01230//Biosynthesis of amino acids;ko00010//Glycolysis / Gluconeogenesis;ko00051//Fructose and mannose metabolism;ko00030//Pentose phosphate pathway	K01623	-	-	-
TRINITY_DN337681_c2_g4_i4	560840	585850	aldob	PREDICTED: fructose-bisphosphate aldolase-like [Hyalella azteca]	Metabolism	Carbohydrate metabolism;Global and Overview	ko01100//Metabolic pathways;ko01110//Biosynthesis of secondary metabolites;ko01130//Biosynthesis of antibiotics;ko01120//Microbial metabolism in diverse environments;ko01200//Carbon metabolism;ko01230//Biosynthesis of amino acids;ko00010//Glycolysis / Gluconeogenesis;ko00051//Fructose and mannose metabolism;ko00030//Pentose phosphate pathway	K01623	-	-	-
TRINITY_DN337802_c5_g2_i1	1153700	324440	Ndufb9	NADH dehydrogenase [ubiquinone] 1 beta subcomplex subunit 9 [Zootermopsis nevadensis]	Metabolism	Energy metabolism;Global and Overview	ko01100//Metabolic pathways;ko00190//Oxidative phosphorylation	K03965	-	-	-
TRINITY_DN337805_c5_g1_i2	269090	353090	Glo1	PREDICTED: lactoylglutathione lyase [Gallus gallus]	Metabolism	Carbohydrate metabolism	ko00620//Pyruvate metabolism	K01759	GO:0043227//membrane-bounded organelle;GO:0031982//vesicle;GO:0031988//membrane-bounded vesicle;GO:0043226//organelle	GO:0043167//ion binding;GO:0043169//cation binding;GO:0016829//lyase activity;GO:0003824//catalytic activity;GO:0046872//metal ion binding;GO:0016846//carbon-sulfur lyase activity;GO:0046914//transition metal ion binding;GO:0005488//binding	GO:0032501//multicellular organismal process;GO:0019222//regulation of metabolic process;GO:0032502//developmental process;GO:0002521//leukocyte differentiation;GO:0002376//immune system process;GO:0007275//multicellular organism development;GO:0030097//hemopoiesis;GO:0051252//regulation of RNA metabolic process;GO:0048869//cellular developmental process;GO:0019219//regulation of nucleobase-conta…
TRINITY_DN337925_c1_g2_i1	11845000	18819000	RPS5	PREDICTED: 40S ribosomal protein S5, partial [Corvus brachyrhynchos]	Genetic Information Processing	Translation	ko03010//Ribosome	K02989	GO:0030055//cell-substrate junction;GO:0005912//adherens junction;GO:0043227//membrane-bounded organelle;GO:0044422//organelle part;GO:0043232//intracellular non-membrane-bounded organelle;GO:0015935//small ribosomal subunit;GO:0005622//intracellular;GO:0043229//intracellular organelle;GO:0044464//cell part;GO:0005924//cell-substrate adherens junction;GO:0044424//intracellular part;GO:0044444//cy…	GO:0005488//binding;GO:0005198//structural molecule activity;GO:0003723//RNA binding;GO:0003676//nucleic acid binding;GO:1901363//heterocyclic compound binding;GO:0044822//poly(A) RNA binding;GO:0097159//organic cyclic compound binding	GO:0010556//regulation of macromolecule biosynthetic process;GO:0031323//regulation of cellular metabolic process;GO:0051246//regulation of protein metabolic process;GO:0034248//regulation of cellular amide metabolic process;GO:0009889//regulation of biosynthetic process;GO:0006448//regulation of translational elongation;GO:0050789//regulation of biological process;GO:0051171//regulation of nitro…
TRINITY_DN337925_c2_g5_i2	2587400	705850	RPS5	PREDICTED: 40S ribosomal protein S5 [Nicrophorus vespilloides]	Genetic Information Processing	Translation	ko03010//Ribosome	K02989	GO:0044444//cytoplasmic part;GO:0044391//ribosomal subunit;GO:0044422//organelle part;GO:0043228//non-membrane-bounded organelle;GO:0043232//intracellular non-membrane-bounded organelle;GO:0044424//intracellular part;GO:0044446//intracellular organelle part;GO:0030529//intracellular ribonucleoprotein complex;GO:0043226//organelle;GO:0043229//intracellular organelle;GO:0032991//macromolecular comp…	GO:0005198//structural molecule activity	GO:0010467//gene expression;GO:0008152//metabolic process;GO:0043170//macromolecule metabolic process;GO:0071704//organic substance metabolic process
TRINITY_DN337959_c4_g4_i2	1886400	777140	Cdc42	cell division control protein 42 [Marsupenaeus japonicus]	Cellular Processes	Transport and catabolism	ko04144//Endocytosis	K04393	GO:0005623//cell;GO:0044464//cell part	GO:0016788//hydrolase activity, acting on ester bonds;GO:0016298//lipase activity;GO:0032550//purine ribonucleoside binding;GO:0004620//phospholipase activity;GO:0016787//hydrolase activity;GO:0036094//small molecule binding;GO:0001883//purine nucleoside binding;GO:0097159//organic cyclic compound binding;GO:0097367//carbohydrate derivative binding;GO:0005488//binding;GO:0001882//nucleoside bindi…	GO:0023052//signaling;GO:0035556//intracellular signal transduction;GO:0044699//single-organism process;GO:0050789//regulation of biological process;GO:0050794//regulation of cellular process;GO:0050896//response to stimulus;GO:0009987//cellular process;GO:0065007//biological regulation;GO:0044763//single-organism cellular process;GO:0044700//single organism signaling;GO:0051716//cellular respons…
TRINITY_DN337960_c6_g1_i1	159750	0	NSFL1C	PREDICTED: NSFL1 cofactor p47-like [Hyalella azteca]	Genetic Information Processing	Folding, sorting and degradation	ko04141//Protein processing in endoplasmic reticulum	K14012	-	-	-
TRINITY_DN338059_c5_g7_i1	96430	47012	128up	PREDICTED: GTP-binding protein 128up [Copidosoma floridanum]	-	-	-	-	-	GO:0097367//carbohydrate derivative binding;GO:1901363//heterocyclic compound binding;GO:0005488//binding;GO:0032549//ribonucleoside binding;GO:0097159//organic cyclic compound binding;GO:0001882//nucleoside binding;GO:0001883//purine nucleoside binding;GO:0036094//small molecule binding;GO:0032550//purine ribonucleoside binding	-
TRINITY_DN338096_c3_g2_i1	26916000	16085000	RPL5A	ribosomal protein L5, partial [Scylla paramamosain]	Genetic Information Processing	Translation	ko03010//Ribosome	K02932	GO:0005623//cell;GO:0005622//intracellular;GO:0044464//cell part	-	-
TRINITY_DN338096_c3_g3_i3	49653000	35855000	RPL5	PREDICTED: 60S ribosomal protein L5-like [Hyalella azteca]	Genetic Information Processing	Translation	ko03010//Ribosome	K02932	GO:0005622//intracellular;GO:0044464//cell part;GO:0005623//cell;GO:0044424//intracellular part;GO:1990904//ribonucleoprotein complex;GO:0032991//macromolecular complex;GO:0030529//intracellular ribonucleoprotein complex	GO:0003723//RNA binding;GO:0005488//binding;GO:0097159//organic cyclic compound binding;GO:1901363//heterocyclic compound binding;GO:0003676//nucleic acid binding;GO:0019843//rRNA binding	GO:0043170//macromolecule metabolic process;GO:0071704//organic substance metabolic process;GO:0008152//metabolic process;GO:0010467//gene expression
TRINITY_DN338096_c3_g3_i4	35728000	20168000	RPL5	PREDICTED: 60S ribosomal protein L5-like [Crassostrea gigas]	Genetic Information Processing	Translation	ko03010//Ribosome	K02932	GO:0044424//intracellular part;GO:1990904//ribonucleoprotein complex;GO:0044464//cell part;GO:0005623//cell;GO:0030529//intracellular ribonucleoprotein complex;GO:0032991//macromolecular complex;GO:0005622//intracellular	GO:0019843//rRNA binding;GO:0003676//nucleic acid binding;GO:0003723//RNA binding;GO:0097159//organic cyclic compound binding;GO:0005488//binding;GO:1901363//heterocyclic compound binding	GO:0010467//gene expression;GO:0008152//metabolic process;GO:0043170//macromolecule metabolic process;GO:0071704//organic substance metabolic process
TRINITY_DN338119_c2_g4_i4	1338200	13111000	ATPsyn-Cf6	PREDICTED: ATP synthase-coupling factor 6, mitochondrial-like [Hyalella azteca]	Metabolism	Energy metabolism;Global and Overview	ko01100//Metabolic pathways;ko00190//Oxidative phosphorylation	K02131	GO:0044464//cell part;GO:0043231//intracellular membrane-bounded organelle;GO:0044422//organelle part;GO:0031090//organelle membrane;GO:0043226//organelle;GO:0043227//membrane-bounded organelle;GO:0019866//organelle inner membrane;GO:0044424//intracellular part;GO:0005622//intracellular;GO:0043229//intracellular organelle;GO:0031975//envelope;GO:0005623//cell;GO:0016020//membrane;GO:0044446//intr…	GO:0022891//substrate-specific transmembrane transporter activity;GO:0022857//transmembrane transporter activity;GO:0015077//monovalent inorganic cation transmembrane transporter activity;GO:0005215//transporter activity;GO:0022890//inorganic cation transmembrane transporter activity;GO:0022892//substrate-specific transporter activity;GO:0015075//ion transmembrane transporter activity;GO:0008324/…	GO:0006796//phosphate-containing compound metabolic process;GO:0019637//organophosphate metabolic process;GO:0046390//ribose phosphate biosynthetic process;GO:1901362//organic cyclic compound biosynthetic process;GO:1902578//single-organism localization;GO:0034641//cellular nitrogen compound metabolic process;GO:0006810//transport;GO:0009142//nucleoside triphosphate biosynthetic process;GO:000914…
TRINITY_DN338204_c0_g1_i2	899600	0	HMCN2	PREDICTED: hemicentin-1 isoform X6 [Cebus capucinus imitator]	-	-	-	-	-	-	-
TRINITY_DN338219_c11_g2_i2	4044500	1826600	Echs1	PREDICTED: enoyl-CoA hydratase, mitochondrial-like [Hyalella azteca]	Metabolism	Carbohydrate metabolism;Lipid metabolism;Metabolism of other amino acids;Global and Overview;Amino acid metabolism	ko01100//Metabolic pathways;ko01110//Biosynthesis of secondary metabolites;ko01130//Biosynthesis of antibiotics;ko01120//Microbial metabolism in diverse environments;ko01200//Carbon metabolism;ko00310//Lysine degradation;ko00280//Valine, leucine and isoleucine degradation;ko00071//Fatty acid degradation;ko01212//Fatty acid metabolism;ko00380//Tryptophan metabolism;ko00410//beta-Alanine metabolism…	K07511	-	GO:0016829//lyase activity;GO:0016836//hydro-lyase activity;GO:0003824//catalytic activity;GO:0016835//carbon-oxygen lyase activity	-
TRINITY_DN338283_c4_g1_i1	149520	138550	--	PREDICTED: uncharacterized protein LOC102808491 [Saccoglossus kowalevskii]	-	-	-	-	-	-	-
TRINITY_DN338334_c1_g2_i1	1241800	565340	psma7	proteasome beta-subunit [Danaus plexippus]	Genetic Information Processing	Folding, sorting and degradation	ko03050//Proteasome	K02731	GO:0044424//intracellular part;GO:0043234//protein complex;GO:0005623//cell;GO:0032991//macromolecular complex;GO:0043229//intracellular organelle;GO:0043226//organelle;GO:0043227//membrane-bounded organelle;GO:0005622//intracellular;GO:0044464//cell part;GO:0043231//intracellular membrane-bounded organelle	GO:0008233//peptidase activity;GO:0016787//hydrolase activity;GO:0004175//endopeptidase activity;GO:0003824//catalytic activity;GO:0070011//peptidase activity, acting on L-amino acid peptides	GO:0019941//modification-dependent protein catabolic process;GO:0044257//cellular protein catabolic process;GO:0071704//organic substance metabolic process;GO:0009056//catabolic process;GO:0051603//proteolysis involved in cellular protein catabolic process;GO:0044265//cellular macromolecule catabolic process;GO:0044237//cellular metabolic process;GO:0043170//macromolecule metabolic process;GO:001…
TRINITY_DN338358_c2_g9_i1	9222200	2283000	IFI30	gamma-interferon induced thiol reductase GILT3 [Scylla paramamosain]	-	-	-	-	-	-	-
TRINITY_DN338470_c7_g1_i3	0	7260700	Parcxpwex01	S3Ae ribosomal protein-like protein, partial [Scylla paramamosain]	Genetic Information Processing	Translation	ko03010//Ribosome	K02984	GO:0005737//cytoplasm;GO:0032991//macromolecular complex;GO:0044446//intracellular organelle part;GO:0043226//organelle;GO:0044424//intracellular part;GO:0005623//cell;GO:0044444//cytoplasmic part;GO:0043228//non-membrane-bounded organelle;GO:0043232//intracellular non-membrane-bounded organelle;GO:0005622//intracellular;GO:0044422//organelle part;GO:0044391//ribosomal subunit;GO:0015935//small r…	-	GO:0010467//gene expression;GO:0043170//macromolecule metabolic process;GO:0008152//metabolic process;GO:0071704//organic substance metabolic process
TRINITY_DN338470_c7_g1_i5	4550900	15504000	Parcxpwex01	S3Ae ribosomal protein-like protein, partial [Scylla paramamosain]	Genetic Information Processing	Translation	ko03010//Ribosome	K02984	GO:0043228//non-membrane-bounded organelle;GO:0043229//intracellular organelle;GO:0044391//ribosomal subunit;GO:0015935//small ribosomal subunit;GO:0044464//cell part;GO:0043232//intracellular non-membrane-bounded organelle;GO:0044424//intracellular part;GO:1990904//ribonucleoprotein complex;GO:0043226//organelle;GO:0044446//intracellular organelle part;GO:0005623//cell;GO:0032991//macromolecular…	-	GO:0071704//organic substance metabolic process;GO:0043170//macromolecule metabolic process;GO:0008152//metabolic process;GO:0010467//gene expression
TRINITY_DN338470_c7_g2_i1	58198000	30948000	v1g242621	ribosomal protein S3a, partial [Rimicaris exoculata]	Genetic Information Processing	Translation	ko03010//Ribosome	K02984	-	-	-
TRINITY_DN338560_c5_g1_i12	240830	101730	GBE1	PREDICTED: 1,4-alpha-glucan-branching enzyme-like [Hyalella azteca]	Metabolism	Global and Overview;Carbohydrate metabolism	ko01100//Metabolic pathways;ko01110//Biosynthesis of secondary metabolites;ko00500//Starch and sucrose metabolism	K00700	GO:0043227//membrane-bounded organelle;GO:0005622//intracellular;GO:0031982//vesicle;GO:0031988//membrane-bounded vesicle;GO:0005623//cell;GO:0044424//intracellular part;GO:0005737//cytoplasm;GO:0044444//cytoplasmic part;GO:0044464//cell part;GO:0043226//organelle	GO:0016758//transferase activity, transferring hexosyl groups;GO:0016757//transferase activity, transferring glycosyl groups;GO:0043167//ion binding;GO:0016740//transferase activity;GO:0016798//hydrolase activity, acting on glycosyl bonds;GO:0005488//binding;GO:0016787//hydrolase activity;GO:0003824//catalytic activity	GO:0005975//carbohydrate metabolic process;GO:0044699//single-organism process;GO:0005977//glycogen metabolic process;GO:0006073//cellular glucan metabolic process;GO:0055114//oxidation-reduction process;GO:0005996//monosaccharide metabolic process;GO:0051704//multi-organism process;GO:0044281//small molecule metabolic process;GO:0043170//macromolecule metabolic process;GO:0006091//generation of …
TRINITY_DN338593_c5_g1_i1	788260	349900	--	C-type lectin 4 [Fenneropenaeus merguiensis]	-	-	-	-	-	-	-
TRINITY_DN338811_c0_g2_i1	431520	130110	CG7280	PREDICTED: sulfite oxidase-like [Hyalella azteca]	Metabolism	Energy metabolism;Global and Overview	ko01100//Metabolic pathways;ko01120//Microbial metabolism in diverse environments;ko00920//Sulfur metabolism	K00387	-	-	-
TRINITY_DN338825_c0_g2_i3	5132500	2426600	Sar1b	PREDICTED: GTP-binding protein SAR1a-like [Hyalella azteca]	Genetic Information Processing	Folding, sorting and degradation	ko04141//Protein processing in endoplasmic reticulum	K07953	GO:0005623//cell;GO:0043231//intracellular membrane-bounded organelle;GO:0005622//intracellular;GO:0044464//cell part;GO:0043227//membrane-bounded organelle;GO:0043226//organelle;GO:0044424//intracellular part;GO:0043229//intracellular organelle	GO:0001883//purine nucleoside binding;GO:0036094//small molecule binding;GO:1901363//heterocyclic compound binding;GO:0001882//nucleoside binding;GO:0005488//binding;GO:0032549//ribonucleoside binding;GO:0032550//purine ribonucleoside binding;GO:0097367//carbohydrate derivative binding;GO:0097159//organic cyclic compound binding	GO:0051234//establishment of localization;GO:0033036//macromolecule localization;GO:0015031//protein transport;GO:0008104//protein localization;GO:0071702//organic substance transport;GO:0006810//transport;GO:0045184//establishment of protein localization;GO:0051179//localization
TRINITY_DN338987_c1_g2_i6	1847500	343390	cenB	endo-beta-1,4-glucanase, partial [Austrothelphusa transversa]	-	-	-	-	-	-	-
TRINITY_DN338987_c1_g2_i5	15146000	37655000	celA	endo-beta-1,4-glucanase, partial [Coenobita brevimanus]	-	-	-	-	-	-	-
TRINITY_DN339031_c7_g7_i1	173140	117270	Tbca	PREDICTED: tubulin-specific chaperone A-like [Limulus polyphemus]	-	-	-	-	GO:0005856//cytoskeleton;GO:0043227//membrane-bounded organelle;GO:0043229//intracellular organelle;GO:0043226//organelle;GO:0043232//intracellular non-membrane-bounded organelle;GO:0005623//cell;GO:0044464//cell part;GO:0043228//non-membrane-bounded organelle;GO:0044424//intracellular part;GO:0031988//membrane-bounded vesicle;GO:0031982//vesicle;GO:0015630//microtubule cytoskeleton;GO:0005622//i…	GO:0003723//RNA binding;GO:0003676//nucleic acid binding;GO:0005488//binding;GO:0005515//protein binding;GO:0097159//organic cyclic compound binding;GO:1901363//heterocyclic compound binding	GO:0016043//cellular component organization;GO:0022607//cellular component assembly;GO:0009987//cellular process;GO:0043623//cellular protein complex assembly;GO:0065003//macromolecular complex assembly;GO:0043933//macromolecular complex subunit organization;GO:0006461//protein complex assembly;GO:0071840//cellular component organization or biogenesis;GO:0034622//cellular macromolecular complex a…
TRINITY_DN339075_c6_g2_i2	5709600	2943200	TUB-2	beta-II tubulin [Homarus americanus]	Cellular Processes	Transport and catabolism	ko04145//Phagosome	K07375	-	-	-
TRINITY_DN339197_c7_g1_i6	2368800	3526800	Ca13	carbonic anhydrase C, partial [Halocaridina rubra]	Metabolism	Energy metabolism	ko00910//Nitrogen metabolism	K01672	-	-	-
TRINITY_DN339234_c1_g1_i2	41608000	35810000	CHIT1	chitinase 1B [Macrobrachium nipponense]	Metabolism	Carbohydrate metabolism;Global and Overview	ko01100//Metabolic pathways;ko00520//Amino sugar and nucleotide sugar metabolism	K01183	-	-	-
TRINITY_DN339270_c4_g4_i1	154040	69594	tram1l1	protein transporter [Amblyomma aureolatum]	Genetic Information Processing	Folding, sorting and degradation	ko04141//Protein processing in endoplasmic reticulum	K14010	-	-	-
TRINITY_DN339319_c2_g1_i6	181380	0	NIPSNAP3A	PREDICTED: protein NipSnap homolog 3B-like [Limulus polyphemus]	-	-	-	-	-	-	-
TRINITY_DN339350_c3_g4_i1	0	888910	eif3l	PREDICTED: eukaryotic translation initiation factor 3 subunit L-like [Hyalella azteca]	-	-	-	-	GO:0044444//cytoplasmic part;GO:1990904//ribonucleoprotein complex;GO:0030529//intracellular ribonucleoprotein complex;GO:0005622//intracellular;GO:0044424//intracellular part;GO:0044464//cell part;GO:0005737//cytoplasm;GO:0005623//cell;GO:0032991//macromolecular complex;GO:0070993//translation preinitiation complex	-	GO:0043603//cellular amide metabolic process;GO:0044267//cellular protein metabolic process;GO:0034641//cellular nitrogen compound metabolic process;GO:0010467//gene expression;GO:1901576//organic substance biosynthetic process;GO:0006412//translation;GO:0044271//cellular nitrogen compound biosynthetic process;GO:0009059//macromolecule biosynthetic process;GO:1901564//organonitrogen compound meta…
TRINITY_DN339371_c14_g1_i6	1127200	300840	Nca	PREDICTED: neurocalcin homolog [Copidosoma floridanum]	-	-	-	-	-	GO:0043167//ion binding;GO:0043169//cation binding;GO:0005488//binding;GO:0046872//metal ion binding	GO:0065007//biological regulation;GO:0042325//regulation of phosphorylation;GO:0050794//regulation of cellular process;GO:0051174//regulation of phosphorus metabolic process;GO:0031323//regulation of cellular metabolic process;GO:0050789//regulation of biological process;GO:0019220//regulation of phosphate metabolic process;GO:0019222//regulation of metabolic process
TRINITY_DN339388_c0_g5_i5	102370	0	BSCL2	Seipin [Orchesella cincta]	-	-	-	-	-	-	-
TRINITY_DN339552_c1_g1_i4	758840	0	--	PREDICTED: uncharacterized protein LOC108674705 [Hyalella azteca]	-	-	-	-	-	-	-
TRINITY_DN339635_c5_g3_i2	321540	132120	SPCC1494.01	PREDICTED: UPF0676 protein C1494.01-like [Priapulus caudatus]	-	-	-	-	-	-	-
TRINITY_DN339723_c1_g2_i1	1771300	663150	ATP5B	ATP synthase beta subunit, partial [Erpobdella octoculata]	Metabolism	Global and Overview;Energy metabolism	ko01100//Metabolic pathways;ko00190//Oxidative phosphorylation	K02133	GO:0044429//mitochondrial part;GO:0044446//intracellular organelle part;GO:0031988//membrane-bounded vesicle;GO:0043231//intracellular membrane-bounded organelle;GO:0044444//cytoplasmic part;GO:0043234//protein complex;GO:0005740//mitochondrial envelope;GO:0031975//envelope;GO:0016020//membrane;GO:0044455//mitochondrial membrane part;GO:0044464//cell part;GO:0005739//mitochondrion;GO:0009295//nuc…	GO:0036094//small molecule binding;GO:0016462//pyrophosphatase activity;GO:0042623//ATPase activity, coupled;GO:0015399//primary active transmembrane transporter activity;GO:0005515//protein binding;GO:0042287//MHC protein binding;GO:0016818//hydrolase activity, acting on acid anhydrides, in phosphorus-containing anhydrides;GO:0001882//nucleoside binding;GO:0005488//binding;GO:0042625//ATPase cou…	GO:0006811//ion transport;GO:0048878//chemical homeostasis;GO:0055086//nucleobase-containing small molecule metabolic process;GO:0044707//single-multicellular organism process;GO:0019438//aromatic compound biosynthetic process;GO:1902600//hydrogen ion transmembrane transport;GO:0009123//nucleoside monophosphate metabolic process;GO:0044237//cellular metabolic process;GO:0006807//nitrogen compound…
TRINITY_DN339785_c1_g1_i7	18516000	11784000	RGN	Regucalcin [Orchesella cincta]	Metabolism	Global and Overview;Carbohydrate metabolism	ko01100//Metabolic pathways;ko01110//Biosynthesis of secondary metabolites;ko01130//Biosynthesis of antibiotics;ko01120//Microbial metabolism in diverse environments;ko01200//Carbon metabolism;ko00030//Pentose phosphate pathway;ko00053//Ascorbate and aldarate metabolism;ko01220//Degradation of aromatic compounds	K01053	-	-	-
TRINITY_DN339814_c2_g4_i7	1714900	0	phc-2	hemocyanin subunit 1 [Macrobrachium nipponense]	-	-	-	-	-	-	-
TRINITY_DN339854_c2_g2_i8	35501	0	GMPR2	PREDICTED: GMP reductase 2-like [Hyalella azteca]	Metabolism	Nucleotide metabolism	ko00230//Purine metabolism	K00364	GO:1902494//catalytic complex;GO:0044464//cell part;GO:0005623//cell;GO:0043234//protein complex;GO:1990204//oxidoreductase complex;GO:0032991//macromolecular complex	GO:0016657//oxidoreductase activity, acting on NAD(P)H, nitrogenous group as acceptor;GO:0005488//binding;GO:0003824//catalytic activity;GO:0043167//ion binding;GO:0016491//oxidoreductase activity;GO:0016651//oxidoreductase activity, acting on NAD(P)H;GO:0043169//cation binding	GO:0044710//single-organism metabolic process;GO:0034641//cellular nitrogen compound metabolic process;GO:0046483//heterocycle metabolic process;GO:0006796//phosphate-containing compound metabolic process;GO:0044281//small molecule metabolic process;GO:0006807//nitrogen compound metabolic process;GO:0009987//cellular process;GO:0006753//nucleoside phosphate metabolic process;GO:0006139//nucleobas…
TRINITY_DN339885_c6_g2_i4	85441000	61706000	Pdi	protein disulfide isomerase [Litopenaeus vannamei]	Genetic Information Processing	Folding, sorting and degradation	ko04141//Protein processing in endoplasmic reticulum	K09580	GO:0005623//cell;GO:0043227//membrane-bounded organelle;GO:0043226//organelle;GO:0044464//cell part;GO:0005622//intracellular;GO:0043229//intracellular organelle;GO:0044424//intracellular part;GO:0043231//intracellular membrane-bounded organelle	GO:0003824//catalytic activity	GO:0044238//primary metabolic process;GO:0019538//protein metabolic process;GO:0065007//biological regulation;GO:0008152//metabolic process;GO:0042592//homeostatic process;GO:0044267//cellular protein metabolic process;GO:0071704//organic substance metabolic process;GO:0043170//macromolecule metabolic process;GO:0044699//single-organism process;GO:0044260//cellular macromolecule metabolic process…
TRINITY_DN339974_c0_g1_i2	89398	0	yvkC	Phosphoenolpyruvate synthase [Daphnia magna]	-	-	-	-	-	-	-
TRINITY_DN339991_c0_g1_i4	1777400	751290	ATP5L	ATP synthase subunit g [Palaemon varians]	Metabolism	Energy metabolism;Global and Overview	ko01100//Metabolic pathways;ko00190//Oxidative phosphorylation	K02140	-	-	-
TRINITY_DN339991_c0_g3_i2	64045	0	TOMM70A	Mitochondrial import receptor subunit TOM70 [Zootermopsis nevadensis]	-	-	-	-	-	-	-
TRINITY_DN339992_c5_g2_i1	73272	103840	Copb2	PREDICTED: coatomer subunit beta' [Protobothrops mucrosquamatus]	-	-	-	-	GO:0043234//protein complex;GO:0032991//macromolecular complex	-	GO:0009790//embryo development;GO:0008104//protein localization;GO:0051179//localization;GO:0044707//single-multicellular organism process;GO:0048568//embryonic organ development;GO:0015031//protein transport;GO:0051234//establishment of localization;GO:0048856//anatomical structure development;GO:0048513//animal organ development;GO:0045184//establishment of protein localization;GO:0044767//sing…
TRINITY_DN339992_c5_g3_i1	0	1603200	COPB2	PREDICTED: coatomer subunit beta'-like [Crassostrea gigas]	-	-	-	-	GO:0044425//membrane part;GO:0031988//membrane-bounded vesicle;GO:0098805//whole membrane;GO:0005798//Golgi-associated vesicle;GO:0044422//organelle part;GO:0044431//Golgi apparatus part;GO:0030659//cytoplasmic vesicle membrane;GO:0044444//cytoplasmic part;GO:0030662//coated vesicle membrane;GO:0030117//membrane coat;GO:0016023//cytoplasmic, membrane-bounded vesicle;GO:0043229//intracellular orga…	-	GO:0051650//establishment of vesicle localization;GO:0061024//membrane organization;GO:0051640//organelle localization;GO:0071840//cellular component organization or biogenesis;GO:0051656//establishment of organelle localization;GO:1902580//single-organism cellular localization;GO:0033036//macromolecule localization;GO:0044802//single-organism membrane organization;GO:0051668//localization within…
TRINITY_DN340101_c2_g6_i1	1734700	1490200	Pgi	phosphoglucose isomerase, partial [Daphnia magna]	Metabolism	Carbohydrate metabolism;Global and Overview	ko01100//Metabolic pathways;ko01110//Biosynthesis of secondary metabolites;ko01130//Biosynthesis of antibiotics;ko01120//Microbial metabolism in diverse environments;ko01200//Carbon metabolism;ko00520//Amino sugar and nucleotide sugar metabolism;ko00010//Glycolysis / Gluconeogenesis;ko00500//Starch and sucrose metabolism;ko00030//Pentose phosphate pathway	K01810	-	GO:0003824//catalytic activity	GO:0044281//small molecule metabolic process;GO:0044710//single-organism metabolic process;GO:0044238//primary metabolic process;GO:0044699//single-organism process;GO:0071704//organic substance metabolic process;GO:0008152//metabolic process;GO:0006006//glucose metabolic process;GO:0044723//single-organism carbohydrate metabolic process;GO:0019752//carboxylic acid metabolic process;GO:0005996//m…
TRINITY_DN340192_c2_g1_i8	8589900	4717700	PGAM2	PREDICTED: phosphoglycerate mutase 2-like [Hyalella azteca]	Metabolism	Amino acid metabolism;Global and Overview;Carbohydrate metabolism	ko01100//Metabolic pathways;ko01110//Biosynthesis of secondary metabolites;ko01130//Biosynthesis of antibiotics;ko01120//Microbial metabolism in diverse environments;ko01200//Carbon metabolism;ko01230//Biosynthesis of amino acids;ko00010//Glycolysis / Gluconeogenesis;ko00260//Glycine, serine and threonine metabolism	K01834	-	-	-
TRINITY_DN340193_c0_g1_i5	2053100	344310	Gs2	glutamine synthetase [Penaeus monodon]	Metabolism	Energy metabolism;Amino acid metabolism;Global and Overview;Carbohydrate metabolism	ko01100//Metabolic pathways;ko01120//Microbial metabolism in diverse environments;ko01230//Biosynthesis of amino acids;ko00630//Glyoxylate and dicarboxylate metabolism;ko00250//Alanine, aspartate and glutamate metabolism;ko00220//Arginine biosynthesis;ko00910//Nitrogen metabolism	K01915	-	-	-
TRINITY_DN340217_c2_g3_i1	25808000	27471000	RPL14	ribosomal protein L14, partial [Gallus gallus]	Genetic Information Processing	Translation	ko03010//Ribosome	K02875	GO:0005622//intracellular;GO:0043226//organelle;GO:0030529//intracellular ribonucleoprotein complex;GO:0005737//cytoplasm;GO:1990904//ribonucleoprotein complex;GO:0005623//cell;GO:0044464//cell part;GO:0032991//macromolecular complex;GO:0044424//intracellular part	-	GO:0071704//organic substance metabolic process;GO:0043170//macromolecule metabolic process;GO:0008152//metabolic process
TRINITY_DN340237_c5_g4_i3	44587000	25720000	AGMAT	PREDICTED: agmatinase, mitochondrial-like [Ciona intestinalis]	Metabolism	Global and Overview;Amino acid metabolism	ko01100//Metabolic pathways;ko00330//Arginine and proline metabolism	K01480	-	GO:0043167//ion binding;GO:0005488//binding;GO:0016787//hydrolase activity;GO:0003824//catalytic activity;GO:0016810//hydrolase activity, acting on carbon-nitrogen (but not peptide) bonds;GO:0043169//cation binding	-
TRINITY_DN340256_c10_g2_i1	318850	0	Sult1a1	estrogen sulfotransferase [Scylla olivacea]	-	-	-	-	-	-	-
TRINITY_DN340289_c2_g1_i1	4044000	3711600	omt6	O-methyltransferase [Fenneropenaeus chinensis]	-	-	-	-	-	-	-
TRINITY_DN340294_c3_g1_i2	2169500	293770	rplp0	PREDICTED: 60S acidic ribosomal protein P0, partial [Sinocyclocheilus rhinocerous]	Genetic Information Processing	Translation	ko03010//Ribosome	K02941	-	-	-
TRINITY_DN340294_c3_g2_i5	61422000	25512000	rpa-0	PREDICTED: 60S acidic ribosomal protein P0 [Amyelois transitella]	Genetic Information Processing	Translation	ko03010//Ribosome	K02941	GO:0032991//macromolecular complex;GO:1990904//ribonucleoprotein complex;GO:0030529//intracellular ribonucleoprotein complex;GO:0044424//intracellular part;GO:0005623//cell;GO:0005622//intracellular;GO:0044464//cell part	GO:0004519//endonuclease activity;GO:0004536//deoxyribonuclease activity;GO:0004518//nuclease activity;GO:0005198//structural molecule activity;GO:0016788//hydrolase activity, acting on ester bonds;GO:0016787//hydrolase activity;GO:0003824//catalytic activity;GO:0004520//endodeoxyribonuclease activity	GO:0008152//metabolic process;GO:0043170//macromolecule metabolic process;GO:0022613//ribonucleoprotein complex biogenesis;GO:0009987//cellular process;GO:0034645//cellular macromolecule biosynthetic process;GO:0044249//cellular biosynthetic process;GO:0071704//organic substance metabolic process;GO:0044260//cellular macromolecule metabolic process;GO:0009058//biosynthetic process;GO:0044237//cel…
TRINITY_DN340294_c3_g3_i1	13398000	13299000	RPLP0	acidic p0 ribosomal protein, partial [Scylla paramamosain]	Genetic Information Processing	Translation	ko03010//Ribosome	K02941	GO:0005622//intracellular;GO:0044391//ribosomal subunit;GO:0044444//cytoplasmic part;GO:0031988//membrane-bounded vesicle;GO:1990904//ribonucleoprotein complex;GO:0030054//cell junction;GO:0044422//organelle part;GO:0005840//ribosome;GO:0043228//non-membrane-bounded organelle;GO:0005924//cell-substrate adherens junction;GO:0043231//intracellular membrane-bounded organelle;GO:0043227//membrane-bou…	GO:0005488//binding;GO:0003723//RNA binding;GO:0097159//organic cyclic compound binding;GO:1901363//heterocyclic compound binding;GO:0003676//nucleic acid binding;GO:0005198//structural molecule activity	GO:0009987//cellular process;GO:0044085//cellular component biogenesis;GO:0009059//macromolecule biosynthetic process;GO:0071840//cellular component organization or biogenesis;GO:0044249//cellular biosynthetic process;GO:0044260//cellular macromolecule metabolic process;GO:1901576//organic substance biosynthetic process;GO:0009058//biosynthetic process;GO:0034645//cellular macromolecule biosynthe…
TRINITY_DN340356_c3_g2_i12	408770	104060	ALOX5	lipoxygenase [Penaeus monodon]	Metabolism	Lipid metabolism;Global and Overview	ko01100//Metabolic pathways;ko00590//Arachidonic acid metabolism	K00461	-	-	-
TRINITY_DN340431_c3_g3_i1	688610	75761	Cct6a	PREDICTED: T-complex protein 1 subunit zeta-like [Hyalella azteca]	-	-	-	-	-	-	-
TRINITY_DN340467_c2_g4_i1	12282000	0	GstD1	GST-delta [Macrobrachium rosenbergii]	Metabolism	Metabolism of other amino acids;Xenobiotics biodegradation and metabolism	ko00480//Glutathione metabolism;ko00980//Metabolism of xenobiotics by cytochrome P450;ko00982//Drug metabolism - cytochrome P450	K00799	GO:0005622//intracellular;GO:0044464//cell part;GO:0044424//intracellular part;GO:0005623//cell	GO:0016765//transferase activity, transferring alkyl or aryl (other than methyl) groups;GO:0016740//transferase activity;GO:0016491//oxidoreductase activity;GO:0004601//peroxidase activity;GO:0016684//oxidoreductase activity, acting on peroxide as acceptor;GO:0003824//catalytic activity;GO:0016209//antioxidant activity	GO:0044237//cellular metabolic process;GO:0006790//sulfur compound metabolic process;GO:0008152//metabolic process;GO:0009987//cellular process
TRINITY_DN340550_c0_g1_i5	947080	2757400	RpS4	ribosomal protein S4 [Spodoptera frugiperda]	Genetic Information Processing	Translation	ko03010//Ribosome	K02987	GO:0044424//intracellular part;GO:0044464//cell part;GO:0005623//cell;GO:0030529//intracellular ribonucleoprotein complex;GO:0032991//macromolecular complex;GO:1990904//ribonucleoprotein complex;GO:0005622//intracellular	GO:0005198//structural molecule activity;GO:0005488//binding;GO:1901363//heterocyclic compound binding;GO:0003676//nucleic acid binding;GO:0003723//RNA binding;GO:0097159//organic cyclic compound binding	GO:0008152//metabolic process;GO:0071704//organic substance metabolic process;GO:0010467//gene expression;GO:0043170//macromolecule metabolic process
TRINITY_DN340791_c3_g2_i5	4331100	3766000	ACT2	actin 6, partial [Pandalus platyceros]	Cellular Processes;Organismal Systems;Environmental Information Processing	Immune system;Endocrine system;Transport and catabolism;Cell motility;Cellular commiunity;Signal transduction	ko04145//Phagosome;ko04510//Focal adhesion;ko04810//Regulation of actin cytoskeleton;ko04520//Adherens junction;ko04530//Tight junction;ko04015//Rap1 signaling pathway;ko04919//Thyroid hormone signaling pathway;ko04921//Oxytocin signaling pathway;ko04390//Hippo signaling pathway;ko04611//Platelet activation;ko04670//Leukocyte transendothelial migration	K05692	GO:0044464//cell part;GO:0044424//intracellular part;GO:0043228//non-membrane-bounded organelle;GO:0043229//intracellular organelle;GO:0005623//cell;GO:0043232//intracellular non-membrane-bounded organelle;GO:0005622//intracellular;GO:0043226//organelle	GO:0005488//binding;GO:0097159//organic cyclic compound binding;GO:0001882//nucleoside binding;GO:0036094//small molecule binding;GO:0032549//ribonucleoside binding;GO:0001883//purine nucleoside binding;GO:0032550//purine ribonucleoside binding;GO:1901363//heterocyclic compound binding;GO:0097367//carbohydrate derivative binding	-
TRINITY_DN340870_c3_g2_i5	4251700	2631100	SJCHGC01960	heat shock protein 10 [Scylla paramamosain]	-	-	-	-	-	-	-
TRINITY_DN341059_c2_g2_i1	509910	499680	alpha-Spec	PREDICTED: spectrin alpha chain-like isoform X3 [Hyalella azteca]	-	-	-	-	-	-	-
TRINITY_DN341111_c5_g1_i1	1820600	15541000	CSTA	PREDICTED: cystatin-B [Crassostrea gigas]	-	-	-	-	GO:0044464//cell part;GO:0044421//extracellular region part;GO:0005623//cell;GO:0044424//intracellular part;GO:0005576//extracellular region;GO:0043226//organelle;GO:0005622//intracellular;GO:0043227//membrane-bounded organelle	GO:0061134//peptidase regulator activity;GO:0004866//endopeptidase inhibitor activity;GO:0098772//molecular function regulator;GO:0030234//enzyme regulator activity;GO:0030414//peptidase inhibitor activity;GO:0061135//endopeptidase regulator activity;GO:0004857//enzyme inhibitor activity;GO:0005515//protein binding;GO:0005488//binding	GO:0048519//negative regulation of biological process;GO:0019222//regulation of metabolic process;GO:0010466//negative regulation of peptidase activity;GO:0080090//regulation of primary metabolic process;GO:0045861//negative regulation of proteolysis;GO:0044699//single-organism process;GO:0030162//regulation of proteolysis;GO:0050790//regulation of catalytic activity;GO:0065007//biological regula…
TRINITY_DN341199_c10_g3_i1	12567000	13578000	CLEC17A	C-type lectin [Procambarus clarkii]	-	-	-	-	-	-	-
TRINITY_DN341230_c1_g1_i2	346590	447240	STT3A	PREDICTED: dolichyl-diphosphooligosaccharide--protein glycosyltransferase subunit STT3A-like [Hyalella azteca]	Metabolism;Genetic Information Processing	Global and Overview;Glycan biosynthesis and metabolism;Folding, sorting and degradation	ko01100//Metabolic pathways;ko04141//Protein processing in endoplasmic reticulum;ko00510//N-Glycan biosynthesis	K07151	-	-	GO:0044260//cellular macromolecule metabolic process;GO:0043412//macromolecule modification;GO:0043170//macromolecule metabolic process;GO:0044267//cellular protein metabolic process;GO:0008152//metabolic process;GO:0009987//cellular process;GO:0006464//cellular protein modification process;GO:0071704//organic substance metabolic process;GO:0036211//protein modification process;GO:0044237//cellul…
TRINITY_DN341277_c5_g1_i5	10053000	6736900	CYP2L1	PREDICTED: cytochrome P450 2L1-like [Hyalella azteca]	-	-	-	-	-	-	-
TRINITY_DN341429_c0_g1_i6	0	89454	SLC12A2	sodium-chloride cotransporter [Cherax cainii]	-	-	-	-	-	-	GO:0044765//single-organism transport;GO:0006810//transport;GO:0051179//localization;GO:0006811//ion transport;GO:1902578//single-organism localization;GO:0051234//establishment of localization;GO:0044699//single-organism process
TRINITY_DN341469_c4_g5_i1	664280	0	Fbxl7	PREDICTED: F-box/LRR-repeat protein 7-like [Hyalella azteca]	-	-	-	-	-	-	-
TRINITY_DN341630_c2_g3_i4	11169000	8355500	phc-2	hemocyanin [Macrobrachium nipponense]	-	-	-	-	-	-	-
TRINITY_DN341718_c3_g3_i1	7046300	2496100	RpS17	PREDICTED: 40S ribosomal protein S17-like [Hyalella azteca]	Genetic Information Processing	Translation	ko03010//Ribosome	K02962	-	-	-
TRINITY_DN341718_c3_g4_i1	12486000	34209000	RPS17	PREDICTED: 40S ribosomal protein S17-like [Lates calcarifer]	Genetic Information Processing	Translation	ko03010//Ribosome	K02962	GO:1990904//ribonucleoprotein complex;GO:0044464//cell part;GO:0005622//intracellular;GO:0030529//intracellular ribonucleoprotein complex;GO:0044424//intracellular part;GO:0005623//cell;GO:0032991//macromolecular complex	-	GO:0010467//gene expression;GO:0008152//metabolic process;GO:0043170//macromolecule metabolic process;GO:0071704//organic substance metabolic process
TRINITY_DN341736_c6_g1_i6	141710	0	VMP1	PREDICTED: vacuole membrane protein 1-like isoform X3 [Hyalella azteca]	-	-	-	-	-	-	-
TRINITY_DN341790_c4_g3_i1	2069200	5933200	FKBP7	PREDICTED: FK506-binding protein 2-like [Hyalella azteca]	-	-	-	-	-	-	-
TRINITY_DN342832_c4_g1_i4	4314000	3249700	RpS8	PREDICTED: 40S ribosomal protein S8 [Ceratosolen solmsi marchali]	Genetic Information Processing	Translation	ko03010//Ribosome	K02995	GO:0005622//intracellular;GO:0044424//intracellular part;GO:1990904//ribonucleoprotein complex;GO:0044464//cell part;GO:0032991//macromolecular complex;GO:0005623//cell;GO:0030529//intracellular ribonucleoprotein complex	-	GO:0010467//gene expression;GO:0043170//macromolecule metabolic process;GO:0071704//organic substance metabolic process;GO:0008152//metabolic process
TRINITY_DN341842_c6_g1_i5	421440	95480	SSR1	Translocon-associated protein subunit alpha [Zootermopsis nevadensis]	Genetic Information Processing	Folding, sorting and degradation	ko04141//Protein processing in endoplasmic reticulum	K13249	-	-	-
TRINITY_DN341942_c1_g3_i4	7639700	1179700	sqd	PREDICTED: RNA-binding protein squid isoform X4 [Halyomorpha halys]	Organismal Systems	Development	ko04320//Dorso-ventral axis formation	K03102	-	-	-
TRINITY_DN341966_c5_g2_i2	146940000	70645000	Crabp2	intracellular fatty acid binding protein [Pacifastacus leniusculus]	-	-	-	-	-	-	-
TRINITY_DN342077_c0_g2_i1	244790	2474000	--	-	-	-	-	-	-	-	-
TRINITY_DN342130_c2_g3_i1	1232800	597060	Ndufs2	PREDICTED: NADH-ubiquinone oxidoreductase 49 kDa subunit [Bactrocera dorsalis]	Metabolism	Energy metabolism;Global and Overview	ko01100//Metabolic pathways;ko00190//Oxidative phosphorylation	K03935	-	GO:0048037//cofactor binding;GO:0005488//binding;GO:1901363//heterocyclic compound binding;GO:0000166//nucleotide binding;GO:0016491//oxidoreductase activity;GO:1901265//nucleoside phosphate binding;GO:0003824//catalytic activity;GO:0036094//small molecule binding;GO:0097159//organic cyclic compound binding	GO:0044699//single-organism process;GO:0008152//metabolic process;GO:0044710//single-organism metabolic process
TRINITY_DN342134_c6_g1_i1	10633000	8859300	tef2	elongation factor 2, partial [Alpheus saxidomus]	-	-	-	-	-	-	-
TRINITY_DN342134_c6_g3_i3	1696700	265030	tef2	elongation factor 2 [Scylla paramamosain]	-	-	-	-	-	-	-
TRINITY_DN342134_c6_g6_i4	9169200	7092400	EF2	elongation factor 2 [Penaeus monodon]	-	-	-	-	-	-	-
TRINITY_DN342134_c6_g7_i2	357500	0	EF2	elongation factor 2, partial [Carcinus maenas]	-	-	-	-	-	-	-
TRINITY_DN342134_c6_g8_i1	2380700	5997900	tef2	elongation factor 2, partial [Cherax quadricarinatus]	-	-	-	-	-	-	-
TRINITY_DN342147_c0_g2_i2	87738	0	AAEL011136	PREDICTED: ATPase ASNA1 homolog [Aedes albopictus]	-	-	-	-	GO:0043229//intracellular organelle;GO:0043227//membrane-bounded organelle;GO:0044424//intracellular part;GO:0044464//cell part;GO:0005623//cell;GO:0005622//intracellular;GO:0043231//intracellular membrane-bounded organelle;GO:0043226//organelle	GO:0017111//nucleoside-triphosphatase activity;GO:0005488//binding;GO:0001883//purine nucleoside binding;GO:0097367//carbohydrate derivative binding;GO:0001882//nucleoside binding;GO:0043167//ion binding;GO:0016787//hydrolase activity;GO:0036094//small molecule binding;GO:0016818//hydrolase activity, acting on acid anhydrides, in phosphorus-containing anhydrides;GO:0097159//organic cyclic compoun…	GO:0008104//protein localization;GO:0090150//establishment of protein localization to membrane;GO:0070727//cellular macromolecule localization;GO:0044802//single-organism membrane organization;GO:0051205//protein insertion into membrane;GO:0061024//membrane organization;GO:0051641//cellular localization;GO:0071840//cellular component organization or biogenesis;GO:0033036//macromolecule localizati…
TRINITY_DN342211_c0_g1_i4	37505000	22372000	EH1	juvenile hormone epoxide hydrolase [Macrobrachium rosenbergii]	Metabolism	Xenobiotics biodegradation and metabolism	ko00980//Metabolism of xenobiotics by cytochrome P450	K01253	-	-	-
TRINITY_DN342286_c3_g2_i8	145390	563600	--	PREDICTED: ankyrin repeat domain-containing protein 39-like [Priapulus caudatus]	-	-	-	-	-	-	-
TRINITY_DN342361_c0_g1_i1	195590	0	Apeh	PREDICTED: acylamino-acid-releasing enzyme [Strongylocentrotus purpuratus]	-	-	-	-	-	-	-
TRINITY_DN342388_c1_g2_i2	845010	741650	HEXA	PREDICTED: beta-hexosaminidase subunit beta-like isoform X2 [Hyalella azteca]	Metabolism;Cellular Processes	Glycan biosynthesis and metabolism;Global and Overview;Transport and catabolism;Carbohydrate metabolism	ko01100//Metabolic pathways;ko04142//Lysosome;ko00520//Amino sugar and nucleotide sugar metabolism;ko00511//Other glycan degradation;ko00531//Glycosaminoglycan degradation;ko00603//Glycosphingolipid biosynthesis - globo series;ko00604//Glycosphingolipid biosynthesis - ganglio series	K12373	-	-	-
TRINITY_DN342456_c1_g1_i3	3307600	1559900	isoc2	PREDICTED: isochorismatase domain-containing protein 2-like [Hyalella azteca]	-	-	-	-	-	GO:0003824//catalytic activity;GO:0016787//hydrolase activity	-
TRINITY_DN342459_c10_g1_i1	866970	0	HINT1	PREDICTED: histidine triad nucleotide-binding protein 1 [Dinoponera quadriceps]	-	-	-	-	-	-	-
TRINITY_DN342535_c0_g1_i2	2174600	895720	CHIA	chitinase 3 [Macrobrachium nipponense]	Metabolism	Carbohydrate metabolism;Global and Overview	ko01100//Metabolic pathways;ko00520//Amino sugar and nucleotide sugar metabolism	K01183	-	-	-
TRINITY_DN342568_c0_g2_i1	2210800	944600	tsr	PREDICTED: cofilin/actin-depolymerizing factor homolog [Hyalella azteca]	-	-	-	-	GO:0043232//intracellular non-membrane-bounded organelle;GO:0044464//cell part;GO:0043229//intracellular organelle;GO:0043228//non-membrane-bounded organelle;GO:0005856//cytoskeleton;GO:0043226//organelle;GO:0005623//cell;GO:0005622//intracellular;GO:0044424//intracellular part	-	GO:0071822//protein complex subunit organization;GO:0043933//macromolecular complex subunit organization;GO:0007015//actin filament organization;GO:1902589//single-organism organelle organization;GO:0016043//cellular component organization;GO:0006996//organelle organization;GO:0008154//actin polymerization or depolymerization;GO:0009987//cellular process;GO:0044763//single-organism cellular proce…
TRINITY_DN342568_c0_g3_i1	18221000	29538000	tsr	PREDICTED: cofilin/actin-depolymerizing factor homolog [Hyalella azteca]	-	-	-	-	GO:0043227//membrane-bounded organelle;GO:0032991//macromolecular complex;GO:0005737//cytoplasm;GO:0043228//non-membrane-bounded organelle;GO:0005856//cytoskeleton;GO:0043233//organelle lumen;GO:0043231//intracellular membrane-bounded organelle;GO:0043229//intracellular organelle;GO:0043234//protein complex;GO:0044422//organelle part;GO:0043226//organelle;GO:0044446//intracellular organelle part;…	GO:0005488//binding;GO:0008092//cytoskeletal protein binding;GO:0005515//protein binding	GO:0009653//anatomical structure morphogenesis;GO:0007297//ovarian follicle cell migration;GO:0022607//cellular component assembly;GO:0022402//cell cycle process;GO:0030182//neuron differentiation;GO:0044763//single-organism cellular process;GO:0001754//eye photoreceptor cell differentiation;GO:0000910//cytokinesis;GO:0030707//ovarian follicle cell development;GO:0050789//regulation of biological…
TRINITY_DN342606_c2_g2_i1	101300	112480	NDUFS7	NADH dehydrogenase [ubiquinone] iron-sulfur protein 7, mitochondrial [Zootermopsis nevadensis]	Metabolism	Global and Overview;Energy metabolism	ko01100//Metabolic pathways;ko00190//Oxidative phosphorylation	K03940	-	GO:0051540//metal cluster binding;GO:0005488//binding;GO:0043167//ion binding;GO:0051536//iron-sulfur cluster binding;GO:0003824//catalytic activity;GO:0043169//cation binding;GO:0048037//cofactor binding	GO:0008152//metabolic process;GO:0044710//single-organism metabolic process;GO:0044699//single-organism process
TRINITY_DN342708_c4_g2_i1	2987900	1341700	PRDX3	PREDICTED: peroxiredoxin-1-like [Hyalella azteca]	-	-	-	-	-	-	-
TRINITY_DN342882_c4_g1_i5	7289000	622500	CPAMD8	farnesoic acid O-methyltransferase [Nilaparvata lugens]	-	-	-	-	-	-	-
TRINITY_DN342961_c3_g1_i1	0	315220	MAN2C1	PREDICTED: alpha-mannosidase 2C1-like [Hyalella azteca]	Metabolism	Glycan biosynthesis and metabolism	ko00511//Other glycan degradation	K01191	-	-	-
TRINITY_DN343010_c7_g3_i4	0	4194100	--	-	-	-	-	-	-	-	-
TRINITY_DN343084_c4_g2_i2	1998000	2436800	ARD1	PREDICTED: LOW QUALITY PROTEIN: D-arabinitol dehydrogenase 1-like [Branchiostoma belcheri]	-	-	-	-	-	-	-
TRINITY_DN343278_c0_g1_i3	3007300	5048100	CPA1	PREDICTED: carboxypeptidase A2-like [Hyalella azteca]	-	-	-	-	-	-	-
TRINITY_DN343286_c4_g1_i4	718570	0	sec61g	protein transport protein SEC61 subunit gamma [Lycosa singoriensis]	Genetic Information Processing;Cellular Processes	Folding, sorting and degradation;Transport and catabolism	ko04145//Phagosome;ko04141//Protein processing in endoplasmic reticulum;ko03060//Protein export	K07342	GO:0005622//intracellular;GO:0031090//organelle membrane;GO:0043227//membrane-bounded organelle;GO:0031224//intrinsic component of membrane;GO:0016020//membrane;GO:0044464//cell part;GO:0005623//cell;GO:0044424//intracellular part;GO:0044422//organelle part;GO:0044425//membrane part;GO:0043226//organelle;GO:0043231//intracellular membrane-bounded organelle;GO:0043229//intracellular organelle	GO:0008565//protein transporter activity;GO:0022892//substrate-specific transporter activity;GO:0022884//macromolecule transmembrane transporter activity;GO:0005215//transporter activity;GO:0022891//substrate-specific transmembrane transporter activity;GO:0008320//protein transmembrane transporter activity;GO:0022857//transmembrane transporter activity	GO:0051234//establishment of localization;GO:0070727//cellular macromolecule localization;GO:0045184//establishment of protein localization;GO:0006886//intracellular protein transport;GO:0051649//establishment of localization in cell;GO:0033036//macromolecule localization;GO:1902582//single-organism intracellular transport;GO:0034613//cellular protein localization;GO:0006605//protein targeting;GO…
TRINITY_DN343297_c2_g5_i2	304510	100210	PSMC2	PREDICTED: 26S protease regulatory subunit 7 [Hyalella azteca]	Genetic Information Processing	Folding, sorting and degradation	ko03050//Proteasome	K03061	GO:0005622//intracellular;GO:0000502//proteasome complex;GO:0022624//proteasome accessory complex;GO:0043226//organelle;GO:0043232//intracellular non-membrane-bounded organelle;GO:0032991//macromolecular complex;GO:0044464//cell part;GO:0044424//intracellular part;GO:0005623//cell;GO:0043229//intracellular organelle;GO:0005694//chromosome;GO:0043228//non-membrane-bounded organelle;GO:0043234//pro…	GO:0001882//nucleoside binding;GO:0016817//hydrolase activity, acting on acid anhydrides;GO:0005488//binding;GO:0032550//purine ribonucleoside binding;GO:0097367//carbohydrate derivative binding;GO:0016787//hydrolase activity;GO:0016462//pyrophosphatase activity;GO:0097159//organic cyclic compound binding;GO:0017111//nucleoside-triphosphatase activity;GO:0016818//hydrolase activity, acting on aci…	GO:0009056//catabolic process;GO:0051716//cellular response to stimulus;GO:0050896//response to stimulus;GO:0006508//proteolysis;GO:0044238//primary metabolic process;GO:0008152//metabolic process;GO:0071704//organic substance metabolic process;GO:0044257//cellular protein catabolic process;GO:0019941//modification-dependent protein catabolic process;GO:0009057//macromolecule catabolic process;GO…
TRINITY_DN343323_c4_g3_i4	7626400	635230	eef1a	elongation factor 1-alpha [Upogebia major]	Genetic Information Processing	Translation	ko03013//RNA transport	K03231	-	-	-
TRINITY_DN343391_c8_g3_i2	1657800	4609300	Mhc	PREDICTED: myosin heavy chain, muscle-like isoform X18 [Hyalella azteca]	-	-	-	-	-	-	-
TRINITY_DN343426_c12_g1_i9	281940	96165	eIF3-S8	PREDICTED: eukaryotic translation initiation factor 3 subunit C-like [Hyalella azteca]	Genetic Information Processing	Translation	ko03013//RNA transport	K03252	-	-	-
TRINITY_DN343641_c3_g1_i3	0	852940	TUBA1C	PREDICTED: tubulin alpha chain-like [Picoides pubescens]	Cellular Processes	Transport and catabolism	ko04145//Phagosome	K07374	GO:0043227//membrane-bounded organelle;GO:0005623//cell;GO:0043229//intracellular organelle;GO:0015630//microtubule cytoskeleton;GO:0005856//cytoskeleton;GO:0032991//macromolecular complex;GO:0044464//cell part;GO:0044424//intracellular part;GO:0043231//intracellular membrane-bounded organelle;GO:0043226//organelle;GO:0043232//intracellular non-membrane-bounded organelle;GO:0043228//non-membrane-…	GO:1901363//heterocyclic compound binding;GO:0032549//ribonucleoside binding;GO:0032550//purine ribonucleoside binding;GO:0001882//nucleoside binding;GO:0097367//carbohydrate derivative binding;GO:0097159//organic cyclic compound binding;GO:0036094//small molecule binding;GO:0005198//structural molecule activity;GO:0001883//purine nucleoside binding;GO:0005488//binding	GO:0071822//protein complex subunit organization;GO:0044085//cellular component biogenesis;GO:0009987//cellular process;GO:0006461//protein complex assembly;GO:0034622//cellular macromolecular complex assembly;GO:0043933//macromolecular complex subunit organization;GO:0070271//protein complex biogenesis;GO:0071840//cellular component organization or biogenesis;GO:0016043//cellular component organ…
TRINITY_DN343641_c4_g2_i2	1217300	480130	tuba	alpha tubulin, partial [Adineta vaga]	Cellular Processes	Transport and catabolism;Cellular commiunity	ko04145//Phagosome;ko04540//Gap junction	K07374	-	-	-
TRINITY_DN343684_c2_g1_i14	65382	0	Cyp4c3	cytochrome P450 [Palaemon carinicauda]	-	-	-	-	-	GO:0005488//binding;GO:0043169//cation binding;GO:0003824//catalytic activity;GO:0016491//oxidoreductase activity;GO:0043167//ion binding;GO:0046872//metal ion binding	-
TRINITY_DN343784_c4_g1_i3	767910	751370	NDUFA6	PREDICTED: NADH dehydrogenase [ubiquinone] 1 alpha subcomplex subunit 6 [Bactrocera cucurbitae]	Metabolism	Global and Overview;Energy metabolism	ko01100//Metabolic pathways;ko00190//Oxidative phosphorylation	K03950	-	-	-
TRINITY_DN343856_c0_g7_i2	35642000	36477000	phc-2	hemocyanin [Macrobrachium nipponense]	-	-	-	-	GO:0005576//extracellular region	-	GO:0051179//localization;GO:0044699//single-organism process;GO:0006810//transport;GO:0008152//metabolic process;GO:0051234//establishment of localization
TRINITY_DN343917_c2_g4_i5	269160	0	APEH	PREDICTED: acylamino-acid-releasing enzyme-like [Acropora digitifera]	-	-	-	-	-	-	-
TRINITY_DN344020_c3_g2_i1	1246900	955700	FHL2	Limpet protein [Operophtera brumata]	-	-	-	-	-	-	-
TRINITY_DN344063_c2_g2_i5	6015600	4627100	ADH5	PREDICTED: alcohol dehydrogenase class-3 [Fundulus heteroclitus]	Metabolism	Lipid metabolism;Carbohydrate metabolism;Amino acid metabolism;Global and Overview;Xenobiotics biodegradation and metabolism;Metabolism of cofactors and vitamins	ko01100//Metabolic pathways;ko01110//Biosynthesis of secondary metabolites;ko01130//Biosynthesis of antibiotics;ko01120//Microbial metabolism in diverse environments;ko01200//Carbon metabolism;ko00010//Glycolysis / Gluconeogenesis;ko00071//Fatty acid degradation;ko00980//Metabolism of xenobiotics by cytochrome P450;ko00982//Drug metabolism - cytochrome P450;ko00830//Retinol metabolism;ko00350//Ty…	K00121	-	-	-
TRINITY_DN344073_c6_g1_i4	1503700	4373800	--	PREDICTED: uncharacterized protein LOC108676872 [Hyalella azteca]	-	-	-	-	-	-	-
TRINITY_DN344111_c0_g1_i23	502830	0	ACT2	skeletal muscle actin 3 [Homarus americanus]	Organismal Systems	Circulatory system	ko04261//Adrenergic signaling in cardiomyocytes;ko04260//Cardiac muscle contraction	K12314	GO:0044424//intracellular part;GO:0005622//intracellular;GO:0044464//cell part;GO:0043226//organelle;GO:0005623//cell;GO:0043228//non-membrane-bounded organelle;GO:0043229//intracellular organelle;GO:0043232//intracellular non-membrane-bounded organelle	GO:0032549//ribonucleoside binding;GO:0097159//organic cyclic compound binding;GO:0005488//binding;GO:0036094//small molecule binding;GO:1901363//heterocyclic compound binding;GO:0097367//carbohydrate derivative binding;GO:0001883//purine nucleoside binding;GO:0001882//nucleoside binding;GO:0032550//purine ribonucleoside binding	-
TRINITY_DN344131_c3_g3_i1	470950	0	ACTIII	beta actin, partial [Micromelalopha troglodyta]	Cellular Processes;Organismal Systems;Environmental Information Processing	Immune system;Transport and catabolism;Endocrine system;Cell motility;Cellular commiunity;Signal transduction	ko04145//Phagosome;ko04510//Focal adhesion;ko04810//Regulation of actin cytoskeleton;ko04520//Adherens junction;ko04530//Tight junction;ko04015//Rap1 signaling pathway;ko04919//Thyroid hormone signaling pathway;ko04921//Oxytocin signaling pathway;ko04390//Hippo signaling pathway;ko04611//Platelet activation;ko04670//Leukocyte transendothelial migration	K05692	GO:0030529//intracellular ribonucleoprotein complex;GO:0000123//histone acetyltransferase complex;GO:0031974//membrane-enclosed lumen;GO:0031982//vesicle;GO:0043226//organelle;GO:1902493//acetyltransferase complex;GO:0070013//intracellular organelle lumen;GO:0005737//cytoplasm;GO:0032991//macromolecular complex;GO:0070161//anchoring junction;GO:0035770//ribonucleoprotein granule;GO:0005856//cytos…	GO:0031490//chromatin DNA binding;GO:0003677//DNA binding;GO:0001012//RNA polymerase II regulatory region DNA binding;GO:0032550//purine ribonucleoside binding;GO:0032549//ribonucleoside binding;GO:0044877//macromolecular complex binding;GO:1990837//sequence-specific double-stranded DNA binding;GO:0019899//enzyme binding;GO:0008134//transcription factor binding;GO:0001882//nucleoside binding;GO:0…	GO:0043933//macromolecular complex subunit organization;GO:0050817//coagulation;GO:0048856//anatomical structure development;GO:0030168//platelet activation;GO:0001894//tissue homeostasis;GO:0044707//single-multicellular organism process;GO:0016043//cellular component organization;GO:0050878//regulation of body fluid levels;GO:0032501//multicellular organismal process;GO:0009987//cellular process…
TRINITY_DN344131_c3_g3_i3	605780	1732300	AC85C	actin, partial [Spodoptera frugiperda]	Cellular Processes;Organismal Systems;Environmental Information Processing	Immune system;Transport and catabolism;Endocrine system;Cell motility;Cellular commiunity;Signal transduction	ko04145//Phagosome;ko04510//Focal adhesion;ko04810//Regulation of actin cytoskeleton;ko04520//Adherens junction;ko04530//Tight junction;ko04015//Rap1 signaling pathway;ko04919//Thyroid hormone signaling pathway;ko04921//Oxytocin signaling pathway;ko04390//Hippo signaling pathway;ko04611//Platelet activation;ko04670//Leukocyte transendothelial migration	K05692	-	-	-
TRINITY_DN344201_c8_g2_i5	2015600	1254000	AAEL006169	cathepsin-D [Macrobrachium rosenbergii]	Cellular Processes	Transport and catabolism	ko04142//Lysosome	K01379	-	-	-
TRINITY_DN344252_c0_g1_i1	0	1360500	Cht2	chitinase 3C [Macrobrachium nipponense]	Metabolism	Carbohydrate metabolism;Global and Overview	ko01100//Metabolic pathways;ko00520//Amino sugar and nucleotide sugar metabolism	K01183	-	-	-
TRINITY_DN344252_c2_g1_i2	2521500	1883200	Chia	chitinase 3C [Macrobrachium nipponense]	Metabolism	Carbohydrate metabolism;Global and Overview	ko01100//Metabolic pathways;ko00520//Amino sugar and nucleotide sugar metabolism	K01183	-	-	-
TRINITY_DN344252_c2_g4_i10	4657100	3619700	Chia	chitinase [Palaemon carinicauda]	Metabolism	Carbohydrate metabolism;Global and Overview	ko01100//Metabolic pathways;ko00520//Amino sugar and nucleotide sugar metabolism	K01183	-	-	-
TRINITY_DN344252_c2_g4_i2	1563300	230090	Cht2	chitinase [Palaemon carinicauda]	Metabolism	Carbohydrate metabolism;Global and Overview	ko01100//Metabolic pathways;ko00520//Amino sugar and nucleotide sugar metabolism	K01183	-	-	-
TRINITY_DN344252_c2_g4_i3	69264000	111550000	CHIA	chitinase 3A [Macrobrachium nipponense]	Metabolism	Global and Overview;Carbohydrate metabolism	ko01100//Metabolic pathways;ko00520//Amino sugar and nucleotide sugar metabolism	K01183	-	-	-
TRINITY_DN344336_c0_g2_i3	0	826680	Hexa	PREDICTED: beta-hexosaminidase subunit beta-like isoform X1 [Hyalella azteca]	Metabolism;Cellular Processes	Transport and catabolism;Global and Overview;Glycan biosynthesis and metabolism;Carbohydrate metabolism	ko01100//Metabolic pathways;ko04142//Lysosome;ko00520//Amino sugar and nucleotide sugar metabolism;ko00511//Other glycan degradation;ko00531//Glycosaminoglycan degradation;ko00603//Glycosphingolipid biosynthesis - globo series;ko00604//Glycosphingolipid biosynthesis - ganglio series	K12373	-	GO:0004553//hydrolase activity, hydrolyzing O-glycosyl compounds;GO:0016798//hydrolase activity, acting on glycosyl bonds;GO:0003824//catalytic activity;GO:0016787//hydrolase activity	GO:0008152//metabolic process
TRINITY_DN344366_c0_g1_i3	12922000	4034900	--	PREDICTED: uncharacterized protein LOC108675536 [Hyalella azteca]	-	-	-	-	-	-	-
TRINITY_DN344383_c1_g1_i9	227320	0	Oat	AAEL005289-PA [Aedes aegypti]	Metabolism	Global and Overview;Amino acid metabolism	ko01100//Metabolic pathways;ko01110//Biosynthesis of secondary metabolites;ko01130//Biosynthesis of antibiotics;ko00330//Arginine and proline metabolism	K00819	-	GO:0005488//binding;GO:0016740//transferase activity;GO:0043167//ion binding;GO:0003824//catalytic activity;GO:0016769//transferase activity, transferring nitrogenous groups;GO:0043168//anion binding	-
TRINITY_DN344391_c0_g3_i1	577400	243940	ACSS3	Acyl-CoA synthetase short-chain family member 3, mitochondrial [Daphnia magna]	Metabolism	Global and Overview;Carbohydrate metabolism	ko01100//Metabolic pathways;ko00640//Propanoate metabolism	K01908	-	-	-
TRINITY_DN344400_c0_g1_i1	0	124600	SARDH	PREDICTED: sarcosine dehydrogenase, mitochondrial-like [Hyalella azteca]	Metabolism	Amino acid metabolism;Global and Overview	ko01100//Metabolic pathways;ko00260//Glycine, serine and threonine metabolism	K00314	-	-	-
TRINITY_DN344600_c3_g3_i6	2691100	153010	Oscp	PREDICTED: ATP synthase subunit O, mitochondrial [Amyelois transitella]	Metabolism	Energy metabolism;Global and Overview	ko01100//Metabolic pathways;ko00190//Oxidative phosphorylation	K02137	-	-	-
TRINITY_DN344603_c2_g1_i13	9176800	8550600	Sam-S	PREDICTED: S-adenosylmethionine synthase-like [Hipposideros armiger]	Metabolism	Amino acid metabolism;Global and Overview	ko01100//Metabolic pathways;ko01110//Biosynthesis of secondary metabolites;ko01230//Biosynthesis of amino acids;ko00270//Cysteine and methionine metabolism	K00789	-	-	-
TRINITY_DN344661_c0_g3_i2	1004700	1783500	PRCP	Dipeptidyl peptidase 2 [Daphnia magna]	-	-	-	-	-	-	GO:0044699//single-organism process;GO:0008152//metabolic process;GO:0032501//multicellular organismal process;GO:0044707//single-multicellular organism process;GO:0065008//regulation of biological quality;GO:0065007//biological regulation
TRINITY_DN344707_c3_g4_i1	23327	0	pflD	PREDICTED: formate acetyltransferase 2-like [Acropora digitifera]	-	-	-	-	-	GO:0003824//catalytic activity	-
TRINITY_DN344812_c1_g2_i1	51046	0	PPO2	prophenoloxidase [Macrobrachium rosenbergii]	-	-	-	-	-	-	-
TRINITY_DN344817_c4_g6_i3	793560	36874	LRRC59	PREDICTED: leucine-rich repeat-containing protein 59-like [Hyalella azteca]	-	-	-	-	-	-	-
TRINITY_DN344878_c1_g3_i1	3916000	3733700	PDIA3	protein-disulfide isomerase [Scylla paramamosain]	Genetic Information Processing	Folding, sorting and degradation	ko04141//Protein processing in endoplasmic reticulum	K08056	-	-	GO:0009987//cellular process;GO:0008152//metabolic process
TRINITY_DN344917_c2_g1_i2	373280	550960	FAM213B	prostaglandin F synthase [Scylla olivacea]	Metabolism	Global and Overview;Lipid metabolism	ko01100//Metabolic pathways;ko00590//Arachidonic acid metabolism	K15717	GO:0005623//cell;GO:0044464//cell part	-	-
TRINITY_DN344935_c0_g2_i1	274300	0	--	-	-	-	-	-	-	-	-
TRINITY_DN345158_c1_g2_i3	3523500	4178600	NPC2	ecdysteroid regulated-like protein [Litopenaeus vannamei]	Cellular Processes	Transport and catabolism	ko04142//Lysosome	K13443	-	-	-
TRINITY_DN345196_c4_g1_i2	8758700	0	CTSB	cathepsin B [Macrobrachium nipponense]	Cellular Processes	Transport and catabolism	ko04142//Lysosome	K01363	-	-	-
TRINITY_DN345196_c4_g3_i1	1478400	12191000	CTSB	cathepsin B [Macrobrachium nipponense]	Cellular Processes	Transport and catabolism	ko04142//Lysosome	K01363	-	-	-
TRINITY_DN345297_c1_g3_i4	12287000	8240200	CBR1	Carbonyl reductase [NADPH] 3 [Orchesella cincta]	Metabolism	Lipid metabolism;Global and Overview;Xenobiotics biodegradation and metabolism	ko01100//Metabolic pathways;ko00980//Metabolism of xenobiotics by cytochrome P450;ko00590//Arachidonic acid metabolism	K00079	-	-	-
TRINITY_DN345423_c0_g1_i1	155330	174100	CCT4	PREDICTED: T-complex protein 1 subunit delta-like [Hyalella azteca]	-	-	-	-	-	-	-
TRINITY_DN345433_c2_g2_i1	994850	243740	Pdcd6ip	ALG-2 interacting protein x [Penaeus monodon]	Cellular Processes	Transport and catabolism	ko04144//Endocytosis	K12200	-	-	-
TRINITY_DN345464_c4_g1_i2	476750	0	SOD2	cytosolic manganese superoxide dismutase [Macrobrachium rosenbergii]	Cellular Processes;Environmental Information Processing	Signal transduction;Transport and catabolism	ko04146//Peroxisome;ko04068//FoxO signaling pathway	K04564	-	-	-
TRINITY_DN345464_c4_g2_i1	37039000	20114000	--	cytosolic manganese superoxide dismutase [Macrobrachium nipponense]	-	-	-	-	-	-	-
TRINITY_DN345464_c4_g3_i1	5496200	1105300	sod-2	cytosolic manganese superoxide dismutase [Macrobrachium rosenbergii]	Cellular Processes;Organismal Systems;Environmental Information Processing	Aging;Transport and catabolism;Signal transduction	ko04146//Peroxisome;ko04068//FoxO signaling pathway;ko04213//Longevity regulating pathway - multiple species	K04564	-	-	-
TRINITY_DN345465_c0_g1_i3	76466	96093	cpq	PREDICTED: carboxypeptidase Q-like [Neodiprion lecontei]	-	-	-	-	-	-	-
TRINITY_DN345507_c0_g1_i6	114360000	91293000	AK	arginine kinase 3 [Neocaridina denticulata]	Metabolism	Amino acid metabolism;Global and Overview	ko01100//Metabolic pathways;ko00330//Arginine and proline metabolism	K00933	-	GO:0003824//catalytic activity;GO:0016740//transferase activity	-
TRINITY_DN345565_c4_g1_i7	101810	54120	ATP2B3	plasma membrane calcium ATPase [Callinectes sapidus]	-	-	-	-	-	-	-
TRINITY_DN345753_c0_g1_i5	0	406740	--	-	-	-	-	-	-	-	-
TRINITY_DN345757_c3_g2_i6	535100	278270	GUK1	PREDICTED: guanylate kinase isoform X2 [Trachymyrmex zeteki]	Metabolism	Global and Overview;Nucleotide metabolism	ko01100//Metabolic pathways;ko00230//Purine metabolism	K00942	-	-	-
TRINITY_DN345779_c1_g1_i5	1318200	0	--	-	-	-	-	-	-	-	-
TRINITY_DN345837_c5_g1_i2	4040400	3217600	Scsalpha	PREDICTED: succinyl-CoA ligase subunit alpha, mitochondrial-like [Hyalella azteca]	Metabolism	Carbohydrate metabolism;Global and Overview	ko01100//Metabolic pathways;ko01110//Biosynthesis of secondary metabolites;ko01130//Biosynthesis of antibiotics;ko01120//Microbial metabolism in diverse environments;ko01200//Carbon metabolism;ko00020//Citrate cycle (TCA cycle);ko00640//Propanoate metabolism	K01899	-	-	-
TRINITY_DN345888_c3_g1_i1	77148	27423	Cdc37	Hsp90 co-chaperone [Anoplophora glabripennis]	-	-	-	-	-	-	-
TRINITY_DN345956_c4_g2_i2	42143	0	Ddx1	PREDICTED: ATP-dependent RNA helicase Ddx1-like [Hyalella azteca]	-	-	-	-	-	GO:0097367//carbohydrate derivative binding;GO:0032549//ribonucleoside binding;GO:0005488//binding;GO:0001882//nucleoside binding;GO:0016817//hydrolase activity, acting on acid anhydrides;GO:0016462//pyrophosphatase activity;GO:0097159//organic cyclic compound binding;GO:0036094//small molecule binding;GO:0032550//purine ribonucleoside binding;GO:0003824//catalytic activity;GO:0017111//nucleoside…	-
TRINITY_DN345994_c3_g2_i1	1749400	544760	Tuba1c	PREDICTED: tubulin alpha chain [Latimeria chalumnae]	Cellular Processes	Cellular commiunity;Transport and catabolism	ko04145//Phagosome;ko04540//Gap junction	K07374	GO:0005622//intracellular;GO:0015630//microtubule cytoskeleton;GO:0030529//intracellular ribonucleoprotein complex;GO:0043232//intracellular non-membrane-bounded organelle;GO:1990904//ribonucleoprotein complex;GO:0005768//endosome;GO:0005737//cytoplasm;GO:0012505//endomembrane system;GO:0099513//polymeric cytoskeletal fiber;GO:0043227//membrane-bounded organelle;GO:0031982//vesicle;GO:0044464//ce…	GO:0005515//protein binding;GO:0032549//ribonucleoside binding;GO:0001882//nucleoside binding;GO:0005198//structural molecule activity;GO:0016462//pyrophosphatase activity;GO:1901363//heterocyclic compound binding;GO:0001883//purine nucleoside binding;GO:0017111//nucleoside-triphosphatase activity;GO:0016817//hydrolase activity, acting on acid anhydrides;GO:0016818//hydrolase activity, acting on …	GO:0071840//cellular component organization or biogenesis;GO:0009987//cellular process;GO:0043623//cellular protein complex assembly;GO:0070271//protein complex biogenesis;GO:0034622//cellular macromolecular complex assembly;GO:0044699//single-organism process;GO:0006461//protein complex assembly;GO:0065003//macromolecular complex assembly;GO:0071822//protein complex subunit organization;GO:00160…
TRINITY_DN345994_c3_g3_i2	512350	130120	TUBA1B	alpha-tubulin [Eriocheir sinensis]	Cellular Processes	Transport and catabolism	ko04145//Phagosome	K07374	GO:0044464//cell part;GO:0043226//organelle;GO:0043232//intracellular non-membrane-bounded organelle;GO:0032991//macromolecular complex;GO:0044424//intracellular part;GO:0043228//non-membrane-bounded organelle;GO:0005622//intracellular;GO:0043229//intracellular organelle;GO:0015630//microtubule cytoskeleton;GO:0005623//cell;GO:0005856//cytoskeleton	GO:1901363//heterocyclic compound binding;GO:0005198//structural molecule activity;GO:0016787//hydrolase activity;GO:0001883//purine nucleoside binding;GO:0005488//binding;GO:0032549//ribonucleoside binding;GO:0001882//nucleoside binding;GO:0016462//pyrophosphatase activity;GO:0032550//purine ribonucleoside binding;GO:0016818//hydrolase activity, acting on acid anhydrides, in phosphorus-containin…	GO:0043623//cellular protein complex assembly;GO:0016043//cellular component organization;GO:0044085//cellular component biogenesis;GO:0044763//single-organism cellular process;GO:0009987//cellular process;GO:0071840//cellular component organization or biogenesis;GO:0065003//macromolecular complex assembly;GO:0034622//cellular macromolecular complex assembly;GO:0043933//macromolecular complex sub…
TRINITY_DN346078_c5_g1_i1	7775500	0	Snd1	Tudor staphylococcal nuclease [Penaeus monodon]	-	-	-	-	-	-	-
TRINITY_DN346088_c0_g2_i1	755000	397380	Ugt2a1	PREDICTED: UDP-glucuronosyltransferase-like isoform X4 [Hyalella azteca]	Metabolism	Carbohydrate metabolism;Xenobiotics biodegradation and metabolism;Global and Overview;Metabolism of cofactors and vitamins	ko01100//Metabolic pathways;ko01110//Biosynthesis of secondary metabolites;ko00500//Starch and sucrose metabolism;ko00980//Metabolism of xenobiotics by cytochrome P450;ko00983//Drug metabolism - other enzymes;ko00982//Drug metabolism - cytochrome P450;ko00040//Pentose and glucuronate interconversions;ko00830//Retinol metabolism;ko00860//Porphyrin and chlorophyll metabolism;ko00053//Ascorbate and …	K00699	-	-	-
TRINITY_DN346124_c1_g1_i9	2859600	2489100	ACAA2	Acetyl-CoA acetyltransferase, cytosolic [Daphnia magna]	Metabolism	Global and Overview;Amino acid metabolism;Lipid metabolism	ko01100//Metabolic pathways;ko01110//Biosynthesis of secondary metabolites;ko01130//Biosynthesis of antibiotics;ko00280//Valine, leucine and isoleucine degradation;ko00071//Fatty acid degradation;ko01212//Fatty acid metabolism;ko00062//Fatty acid elongation	K07508	-	-	-
TRINITY_DN346135_c5_g2_i2	6316700	7828600	--	-	-	-	-	-	-	-	-
TRINITY_DN346178_c2_g1_i1	2858400	2924100	--	Carbohydrate-binding protein [Oryctes borbonicus]	-	-	-	-	-	-	-
TRINITY_DN346199_c7_g1_i1	2385400	6874700	Cyt-b5	Cytochrome b5 [Orchesella cincta]	-	-	-	-	-	GO:0005488//binding	-
TRINITY_DN346284_c0_g3_i6	558580	177820	Sec31a	PREDICTED: protein transport protein Sec31A-like [Limulus polyphemus]	Genetic Information Processing	Folding, sorting and degradation	ko04141//Protein processing in endoplasmic reticulum	K14005	-	-	-
TRINITY_DN346311_c13_g2_i2	2763000	1003400	DHRS11	PREDICTED: dehydrogenase/reductase SDR family member 11-like [Saccoglossus kowalevskii]	-	-	-	-	-	-	-
TRINITY_DN346315_c0_g5_i2	682350	509470	TGM1	PREDICTED: hemocyte protein-glutamine gamma-glutamyltransferase-like [Hyalella azteca]	-	-	-	-	-	-	-
TRINITY_DN346482_c2_g1_i6	771540	21186000	RPL7A	PREDICTED: 60S ribosomal protein L7a-like isoform X1 [Crassostrea gigas]	Genetic Information Processing	Translation	ko03010//Ribosome	K02936	-	-	-
TRINITY_DN346482_c2_g3_i1	55700000	14340000	rpl7a	ribosomal protein L7Ae, partial [Scylla paramamosain]	Genetic Information Processing	Translation	ko03010//Ribosome	K02936	GO:0032991//macromolecular complex	-	GO:0044085//cellular component biogenesis;GO:0022613//ribonucleoprotein complex biogenesis;GO:0071840//cellular component organization or biogenesis
TRINITY_DN346523_c0_g1_i6	436980	1761500	BRAFLDRAFT_56888	Alpha-L-fucosidase, partial [Stegodyphus mimosarum]	Metabolism	Glycan biosynthesis and metabolism	ko00511//Other glycan degradation	K01206	-	-	GO:0044238//primary metabolic process;GO:0008152//metabolic process;GO:0071704//organic substance metabolic process;GO:0005975//carbohydrate metabolic process
TRINITY_DN346523_c0_g2_i2	328990	969940	BRAFLDRAFT_56888	PREDICTED: alpha-L-fucosidase-like [Hyalella azteca]	Metabolism	Glycan biosynthesis and metabolism	ko00511//Other glycan degradation	K01206	-	GO:0016787//hydrolase activity;GO:0003824//catalytic activity	GO:0071704//organic substance metabolic process;GO:0008152//metabolic process;GO:0044238//primary metabolic process;GO:0005975//carbohydrate metabolic process
TRINITY_DN346580_c6_g1_i6	197950	551400	Cox7c	PREDICTED: cytochrome c oxidase subunit 7C, mitochondrial-like [Halyomorpha halys]	Metabolism	Global and Overview;Energy metabolism	ko01100//Metabolic pathways;ko00190//Oxidative phosphorylation	K02272	-	-	-
TRINITY_DN346593_c7_g1_i2	8004500	2116500	UGT2B14	PREDICTED: UDP-glucuronosyltransferase 2B19-like isoform X1 [Hyalella azteca]	-	-	-	-	-	-	-
TRINITY_DN346599_c13_g1_i1	1559700	0	TM1	Tropomyosin [Lepeophtheirus salmonis]	-	-	-	-	-	-	-
TRINITY_DN346699_c6_g1_i2	500850	597440	NDUFB7	AGAP007574-PA-like protein [Anopheles sinensis]	Metabolism	Global and Overview;Energy metabolism	ko01100//Metabolic pathways;ko00190//Oxidative phosphorylation	K03963	-	-	-
TRINITY_DN346825_c1_g1_i2	2988200	986210	RETSAT	PREDICTED: all-trans-retinol 13,14-reductase [Callorhinchus milii]	Metabolism	Metabolism of cofactors and vitamins	ko00830//Retinol metabolism	K09516	-	-	-
TRINITY_DN346859_c8_g1_i4	370450	148910	NDUFA8	NADH dehydrogenase [ubiquinone] 1 alpha subcomplex subunit 8 [Zootermopsis nevadensis]	Metabolism	Global and Overview;Energy metabolism	ko01100//Metabolic pathways;ko00190//Oxidative phosphorylation	K03952	-	-	-
TRINITY_DN346970_c1_g5_i1	631000	468770	--	PREDICTED: NADH dehydrogenase [ubiquinone] 1 beta subcomplex subunit 6 [Amyelois transitella]	Metabolism	Energy metabolism;Global and Overview	ko01100//Metabolic pathways;ko00190//Oxidative phosphorylation	K03962	-	-	-
TRINITY_DN346984_c3_g1_i17	31713000	62867000	Os06g0247900	endo-beta-1,4-glucanase, partial [Coenobita brevimanus]	-	-	-	-	-	-	-
TRINITY_DN347045_c2_g2_i8	355950	109640	Pka-R2	PREDICTED: cAMP-dependent protein kinase type II regulatory subunit-like [Hyalella azteca]	-	-	-	-	GO:0005622//intracellular;GO:0044464//cell part;GO:0005623//cell;GO:0044424//intracellular part	GO:0030234//enzyme regulator activity;GO:0019887//protein kinase regulator activity;GO:0098772//molecular function regulator;GO:0019207//kinase regulator activity	GO:0050794//regulation of cellular process;GO:0051174//regulation of phosphorus metabolic process;GO:0019220//regulation of phosphate metabolic process;GO:0031399//regulation of protein modification process;GO:0060255//regulation of macromolecule metabolic process;GO:0032268//regulation of cellular protein metabolic process;GO:0001932//regulation of protein phosphorylation;GO:0065007//biological …
TRINITY_DN347117_c3_g2_i3	153900	133050	samhd1	PREDICTED: deoxynucleoside triphosphate triphosphohydrolase SAMHD1-like, partial [Saccoglossus kowalevskii]	-	-	-	-	-	-	-
TRINITY_DN347146_c1_g1_i4	26999000	79560000	--	PREDICTED: mannan endo-1,4-beta-mannosidase-like [Hyalella azteca]	Metabolism	Carbohydrate metabolism	ko00051//Fructose and mannose metabolism	K19355	-	-	-
TRINITY_DN347239_c9_g2_i3	3884500	2256500	AnxB9	PREDICTED: annexin-B12-like [Hyalella azteca]	-	-	-	-	-	-	-
TRINITY_DN347367_c5_g2_i1	702410	661430	PPP2CB	PREDICTED: serine/threonine-protein phosphatase 2A catalytic subunit beta isoform [Hyalella azteca]	Cellular Processes;Environmental Information Processing;Organismal Systems;Genetic Information Processing	Cell growth and death;Circulatory system;Signal transduction;Cellular commiunity;Translation	ko03015//mRNA surveillance pathway;ko04530//Tight junction;ko04350//TGF-beta signaling pathway;ko04261//Adrenergic signaling in cardiomyocytes;ko04114//Oocyte meiosis	K04382	-	GO:0003824//catalytic activity	GO:0044237//cellular metabolic process;GO:0006793//phosphorus metabolic process;GO:0009987//cellular process;GO:0008152//metabolic process;GO:0006796//phosphate-containing compound metabolic process
TRINITY_DN347393_c0_g3_i1	116990	0	QPCT	PREDICTED: glutaminyl-peptide cyclotransferase-like [Priapulus caudatus]	-	-	-	-	-	-	-
TRINITY_DN347423_c0_g1_i2	978790	497460	--	PREDICTED: uncharacterized family 31 glucosidase KIAA1161-like [Hyalella azteca]	-	-	-	-	-	-	-
TRINITY_DN347440_c4_g1_i7	4349000	4555700	--	Coxsackievirus and adenovirus receptor, partial [Antrostomus carolinensis]	-	-	-	-	-	-	-
TRINITY_DN347495_c3_g2_i7	716010	0	Prosbeta6	PREDICTED: proteasome subunit beta type-1-like [Hyalella azteca]	Genetic Information Processing	Folding, sorting and degradation	ko03050//Proteasome	K02732	-	-	-
TRINITY_DN347526_c6_g2_i3	689320	1055700	NDUFS3	PREDICTED: NADH dehydrogenase [ubiquinone] iron-sulfur protein 3, mitochondrial-like [Hyalella azteca]	Metabolism	Global and Overview;Energy metabolism	ko01100//Metabolic pathways;ko00190//Oxidative phosphorylation	K03936	-	-	-
TRINITY_DN370491_c3_g2_i9	384590	0	SEC24C	PREDICTED: protein transport protein Sec24C-like, partial [Hyalella azteca]	Genetic Information Processing	Folding, sorting and degradation	ko04141//Protein processing in endoplasmic reticulum	K14007	-	-	GO:0051234//establishment of localization;GO:0051641//cellular localization;GO:0006810//transport;GO:0008104//protein localization;GO:0033036//macromolecule localization;GO:0051649//establishment of localization in cell;GO:0071702//organic substance transport;GO:0051179//localization;GO:0045184//establishment of protein localization;GO:0046907//intracellular transport;GO:0015031//protein transport
TRINITY_DN347674_c0_g1_i8	2041500	636860	PEAMT	Phosphoethanolamine N-methyltransferase [Daphnia magna]	Metabolism	Lipid metabolism	ko00564//Glycerophospholipid metabolism	K05929	-	-	-
TRINITY_DN347718_c0_g1_i5	3734900	4563800	Clec2g	lectin 2 [Macrobrachium rosenbergii]	Cellular Processes	Transport and catabolism	ko04145//Phagosome	K06560	-	-	-
TRINITY_DN347823_c4_g1_i1	126130	0	CCT2	Tcp-1-beta [Litopenaeus vannamei]	-	-	-	-	-	-	-
TRINITY_DN347961_c3_g1_i1	221730	126550	G6pdx	PREDICTED: glucose-6-phosphate 1-dehydrogenase-like isoform X2 [Hyalella azteca]	Metabolism	Global and Overview;Carbohydrate metabolism;Metabolism of other amino acids	ko01100//Metabolic pathways;ko01110//Biosynthesis of secondary metabolites;ko01130//Biosynthesis of antibiotics;ko01120//Microbial metabolism in diverse environments;ko01200//Carbon metabolism;ko00480//Glutathione metabolism;ko00030//Pentose phosphate pathway	K00036	-	-	-
TRINITY_DN348001_c7_g3_i2	6900	230560	GPx3	glutathione peroxidase 3 [Penaeus monodon]	Metabolism	Lipid metabolism;Metabolism of other amino acids	ko00480//Glutathione metabolism;ko00590//Arachidonic acid metabolism	K00432	-	-	-
TRINITY_DN348017_c2_g1_i5	4834500	2852700	RPN1	ribophorin I [Marsupenaeus japonicus]	Metabolism;Genetic Information Processing	Global and Overview;Glycan biosynthesis and metabolism;Folding, sorting and degradation	ko01100//Metabolic pathways;ko04141//Protein processing in endoplasmic reticulum;ko00510//N-Glycan biosynthesis	K12666	-	-	-
TRINITY_DN348040_c1_g2_i2	221840	0	XYLB	PREDICTED: LOW QUALITY PROTEIN: xylulose kinase-like [Saccoglossus kowalevskii]	Metabolism	Global and Overview;Carbohydrate metabolism	ko01100//Metabolic pathways;ko00040//Pentose and glucuronate interconversions	K00854	-	GO:0003824//catalytic activity;GO:0016772//transferase activity, transferring phosphorus-containing groups;GO:0016740//transferase activity	GO:0016310//phosphorylation;GO:0006793//phosphorus metabolic process;GO:0044237//cellular metabolic process;GO:0044238//primary metabolic process;GO:0008152//metabolic process;GO:0009987//cellular process;GO:0006796//phosphate-containing compound metabolic process
TRINITY_DN348045_c4_g12_i1	61642000	43048000	14-3-3zeta	14-3-3-like protein, partial [Litopenaeus vannamei]	Environmental Information Processing	Signal transduction	ko04391//Hippo signaling pathway -fly	K16197	-	-	-
TRINITY_DN348045_c4_g2_i4	74649000	26764000	14-3-3zeta	14-3-3 protein [Scylla paramamosain]	Environmental Information Processing	Signal transduction	ko04391//Hippo signaling pathway -fly	K16197	-	-	-
TRINITY_DN348075_c1_g1_i1	433980	556510	TCAF2	PREDICTED: protein FAM115C-like isoform X1 [Leptonychotes weddellii]	-	-	-	-	-	-	GO:0051234//establishment of localization;GO:0006810//transport;GO:0009987//cellular process;GO:0044763//single-organism cellular process;GO:0050789//regulation of biological process;GO:0044699//single-organism process;GO:0050794//regulation of cellular process;GO:0032879//regulation of localization;GO:0051179//localization;GO:0065007//biological regulation
TRINITY_DN348256_c10_g1_i3	3803600	6687100	--	PREDICTED: uncharacterized protein LOC108673189 [Hyalella azteca]	-	-	-	-	-	-	-
TRINITY_DN348290_c2_g1_i2	303140	464710	ARPC3	AGAP001712-PA [Anopheles gambiae str. PEST] [Anopheles gambiae]	Cellular Processes	Transport and catabolism	ko04144//Endocytosis	K05756	GO:0044464//cell part;GO:0043234//protein complex;GO:0043226//organelle;GO:0032991//macromolecular complex;GO:0043229//intracellular organelle;GO:0044424//intracellular part;GO:0005623//cell;GO:0043228//non-membrane-bounded organelle;GO:0043232//intracellular non-membrane-bounded organelle;GO:0005622//intracellular	-	GO:0030838//positive regulation of actin filament polymerization;GO:0050794//regulation of cellular process;GO:0030036//actin cytoskeleton organization;GO:0043254//regulation of protein complex assembly;GO:0030832//regulation of actin filament length;GO:0051493//regulation of cytoskeleton organization;GO:0065007//biological regulation;GO:0033043//regulation of organelle organization;GO:0065008//r…
TRINITY_DN348300_c8_g1_i3	5543300	0	Txndc5	protein disulfide isomerase 1 [Fenneropenaeus chinensis]	Genetic Information Processing	Folding, sorting and degradation	ko04141//Protein processing in endoplasmic reticulum	K13984	-	-	-
TRINITY_DN348330_c3_g1_i4	112080	0	HIBADH	3-hydroxyisobutyrate dehydrogenase [Xenopus laevis]	Metabolism	Global and Overview;Amino acid metabolism	ko01100//Metabolic pathways;ko00280//Valine, leucine and isoleucine degradation	K00020	GO:0043229//intracellular organelle;GO:0043227//membrane-bounded organelle;GO:0044424//intracellular part;GO:0043226//organelle;GO:0005623//cell;GO:0044464//cell part;GO:0043231//intracellular membrane-bounded organelle;GO:0005622//intracellular	GO:0036094//small molecule binding;GO:0005488//binding;GO:0097159//organic cyclic compound binding;GO:0016616//oxidoreductase activity, acting on the CH-OH group of donors, NAD or NADP as acceptor;GO:0048037//cofactor binding;GO:0016491//oxidoreductase activity;GO:1901363//heterocyclic compound binding;GO:1901265//nucleoside phosphate binding;GO:0000166//nucleotide binding;GO:0016614//oxidoreduct…	GO:0072524//pyridine-containing compound metabolic process;GO:0044237//cellular metabolic process;GO:0044699//single-organism process;GO:0006725//cellular aromatic compound metabolic process;GO:0044281//small molecule metabolic process;GO:0009117//nucleotide metabolic process;GO:0044238//primary metabolic process;GO:0009987//cellular process;GO:0044282//small molecule catabolic process;GO:0006739…
TRINITY_DN348362_c3_g2_i2	816340	682410	EHD1	PREDICTED: EH domain-containing protein 1-like isoform X2 [Hyalella azteca]	Cellular Processes	Transport and catabolism	ko04144//Endocytosis	K12476	-	-	-
TRINITY_DN348364_c6_g7_i1	6929100	4968500	Mlc1	myosin light chain [Crangon crangon]	-	-	-	-	-	-	-
TRINITY_DN348375_c6_g3_i1	5322400	2958500	RpL9	60S ribosomal protein L9 [Centropages dorsispinatus]	Genetic Information Processing	Translation	ko03010//Ribosome	K02940	GO:0044444//cytoplasmic part;GO:0015934//large ribosomal subunit;GO:0030529//intracellular ribonucleoprotein complex;GO:0032991//macromolecular complex;GO:0005737//cytoplasm;GO:0044391//ribosomal subunit;GO:0005623//cell;GO:1990904//ribonucleoprotein complex;GO:0044424//intracellular part;GO:0005622//intracellular;GO:0005840//ribosome;GO:0043232//intracellular non-membrane-bounded organelle;GO:00…	GO:0097159//organic cyclic compound binding;GO:0003676//nucleic acid binding;GO:0003723//RNA binding;GO:1901363//heterocyclic compound binding;GO:0005198//structural molecule activity;GO:0005488//binding	GO:0044763//single-organism cellular process;GO:0007017//microtubule-based process;GO:0007010//cytoskeleton organization;GO:0008152//metabolic process;GO:0007049//cell cycle;GO:0022402//cell cycle process;GO:1902589//single-organism organelle organization;GO:0071704//organic substance metabolic process;GO:0010467//gene expression;GO:0043933//macromolecular complex subunit organization;GO:0007051/…
TRINITY_DN348544_c1_g1_i1	33428000	10370000	RPS13	ribosomal protein rps13, partial [Scylla paramamosain]	Genetic Information Processing	Translation	ko03010//Ribosome	K02953	GO:0005737//cytoplasm;GO:0043229//intracellular organelle;GO:1990904//ribonucleoprotein complex;GO:0043231//intracellular membrane-bounded organelle;GO:0032991//macromolecular complex;GO:0070161//anchoring junction;GO:0044446//intracellular organelle part;GO:0031982//vesicle;GO:0005840//ribosome;GO:0005622//intracellular;GO:0044422//organelle part;GO:0043228//non-membrane-bounded organelle;GO:004…	GO:0044822//poly(A) RNA binding;GO:0003723//RNA binding;GO:0005198//structural molecule activity;GO:1901363//heterocyclic compound binding;GO:0003676//nucleic acid binding;GO:0005488//binding;GO:0097159//organic cyclic compound binding	GO:0010629//negative regulation of gene expression;GO:0010605//negative regulation of macromolecule metabolic process;GO:0009892//negative regulation of metabolic process;GO:0050789//regulation of biological process;GO:0019222//regulation of metabolic process;GO:0065007//biological regulation;GO:0060255//regulation of macromolecule metabolic process;GO:0010468//regulation of gene expression;GO:00…
TRINITY_DN348559_c1_g1_i3	433570	1131500	Dxo	PREDICTED: decapping and exoribonuclease protein-like [Parasteatoda tepidariorum]	-	-	-	-	-	-	-
TRINITY_DN348656_c1_g2_i1	0	1692700	Chst11	PREDICTED: carbohydrate sulfotransferase 13-like, partial [Hyalella azteca]	Metabolism	Glycan biosynthesis and metabolism	ko00532//Glycosaminoglycan biosynthesis - chondroitin sulfate / dermatan sulfate	K01017	-	-	-
TRINITY_DN348661_c2_g3_i2	800670	0	Gars	PREDICTED: glycine--tRNA ligase-like [Apaloderma vittatum]	Genetic Information Processing	Translation	ko00970//Aminoacyl-tRNA biosynthesis	K01880	-	-	-
TRINITY_DN348711_c0_g3_i5	189710	0	dhak	PREDICTED: triokinase/FMN cyclase-like [Hyalella azteca]	Metabolism	Global and Overview;Lipid metabolism	ko01100//Metabolic pathways;ko01120//Microbial metabolism in diverse environments;ko01200//Carbon metabolism;ko00561//Glycerolipid metabolism	K00863	-	-	-
TRINITY_DN348738_c0_g1_i5	209130	133950	C29F7.3	PREDICTED: UMP-CMP kinase-like [Hyalella azteca]	Metabolism	Global and Overview;Nucleotide metabolism	ko01100//Metabolic pathways;ko00240//Pyrimidine metabolism	K13800	-	-	-
TRINITY_DN348796_c4_g2_i2	32870000	19707000	RPS15A	ribosomal protein S24 [Rimicaris exoculata]	Genetic Information Processing	Translation	ko03010//Ribosome	K02957	-	-	-
TRINITY_DN348802_c4_g2_i1	140050000	84068000	GSTM2	glutathione S-transferase [Penaeus monodon]	Metabolism	Metabolism of other amino acids;Xenobiotics biodegradation and metabolism	ko00480//Glutathione metabolism;ko00980//Metabolism of xenobiotics by cytochrome P450;ko00982//Drug metabolism - cytochrome P450	K00799	-	-	-
TRINITY_DN348802_c4_g2_i6	3268700	3999200	GSTM2	glutathione S-transferase [Penaeus monodon]	Metabolism	Metabolism of other amino acids;Xenobiotics biodegradation and metabolism	ko00480//Glutathione metabolism;ko00980//Metabolism of xenobiotics by cytochrome P450;ko00982//Drug metabolism - cytochrome P450	K00799	-	-	-
TRINITY_DN348895_c0_g2_i5	250290	0	enpp6	PREDICTED: ectonucleotide pyrophosphatase/phosphodiesterase family member 6-like isoform X4 [Limulus polyphemus]	Metabolism	Nucleotide metabolism	ko00230//Purine metabolism	K18424	-	-	-
TRINITY_DN358087_c4_g2_i2	941080	3248900	rps20	40S ribosomal protein S20 [Rimicaris exoculata]	Genetic Information Processing	Translation	ko03010//Ribosome	K02969	GO:0044424//intracellular part;GO:0005623//cell;GO:0044464//cell part;GO:0043232//intracellular non-membrane-bounded organelle;GO:0005622//intracellular;GO:0005737//cytoplasm;GO:0044446//intracellular organelle part;GO:0043226//organelle;GO:0044422//organelle part;GO:0005840//ribosome;GO:0030529//intracellular ribonucleoprotein complex;GO:0032991//macromolecular complex;GO:1990904//ribonucleoprot…	GO:0005198//structural molecule activity	GO:0043170//macromolecule metabolic process;GO:0008152//metabolic process;GO:0010467//gene expression;GO:0071704//organic substance metabolic process
TRINITY_DN348948_c4_g6_i2	334620	344850	PSMA4	PREDICTED: proteasome subunit alpha type-4 [Cerapachys biroi]	Genetic Information Processing	Folding, sorting and degradation	ko03050//Proteasome	K02728	-	-	-
TRINITY_DN348967_c4_g1_i16	3141000	13380000	CLEC17A	C-type lectin 5 [Fenneropenaeus merguiensis]	-	-	-	-	-	-	-
TRINITY_DN349108_c2_g2_i5	694040	3772900	SI	alpha glucosidase [Litopenaeus vannamei]	-	-	-	-	-	-	-
TRINITY_DN349108_c2_g3_i8	124120000	263770000	SI	alpha glucosidase [Litopenaeus vannamei]	Metabolism	Carbohydrate metabolism;Global and Overview	ko01100//Metabolic pathways;ko00500//Starch and sucrose metabolism;ko00052//Galactose metabolism	K01187	-	-	-
TRINITY_DN349160_c3_g3_i5	1278300	620410	calm	calmodulin, partial [Procambarus clarkii]	Organismal Systems;Environmental Information Processing;Cellular Processes	Circulatory system;Signal transduction;Sensory system;Endocrine system;Cell growth and death	ko04070//Phosphatidylinositol signaling system;ko04910//Insulin signaling pathway;ko04261//Adrenergic signaling in cardiomyocytes;ko04020//Calcium signaling pathway;ko04270//Vascular smooth muscle contraction;ko04114//Oocyte meiosis;ko04916//Melanogenesis;ko04912//GnRH signaling pathway;ko04744//Phototransduction	K02183	GO:0044424//intracellular part;GO:0005623//cell;GO:0043232//intracellular non-membrane-bounded organelle;GO:0005622//intracellular;GO:0043226//organelle;GO:0043229//intracellular organelle;GO:0044464//cell part;GO:0044422//organelle part;GO:0043228//non-membrane-bounded organelle	GO:0019899//enzyme binding;GO:0005488//binding;GO:0005515//protein binding	GO:0051174//regulation of phosphorus metabolic process;GO:0044763//single-organism cellular process;GO:0044699//single-organism process;GO:0019220//regulation of phosphate metabolic process;GO:0065009//regulation of molecular function;GO:0048522//positive regulation of cellular process;GO:0032501//multicellular organismal process;GO:0045937//positive regulation of phosphate metabolic process;GO:0…
TRINITY_DN349164_c1_g1_i1	1779100	1754200	ETFB	electron transfer flavoprotein subunit beta [Scylla paramamosain]	-	-	-	-	GO:0031988//membrane-bounded vesicle;GO:0031982//vesicle;GO:0043227//membrane-bounded organelle;GO:0043226//organelle	-	-
TRINITY_DN349174_c1_g1_i4	704480	647810	Moe	PREDICTED: moesin/ezrin/radixin homolog 1-like isoform X2 [Hyalella azteca]	-	-	-	-	-	-	-
TRINITY_DN349204_c5_g4_i3	665950	468480	Ugt2b7	PREDICTED: UDP-glucuronosyltransferase-like isoform X4 [Hyalella azteca]	Metabolism	Global and Overview;Xenobiotics biodegradation and metabolism;Metabolism of cofactors and vitamins;Carbohydrate metabolism	ko01100//Metabolic pathways;ko01110//Biosynthesis of secondary metabolites;ko00500//Starch and sucrose metabolism;ko00980//Metabolism of xenobiotics by cytochrome P450;ko00983//Drug metabolism - other enzymes;ko00982//Drug metabolism - cytochrome P450;ko00040//Pentose and glucuronate interconversions;ko00830//Retinol metabolism;ko00860//Porphyrin and chlorophyll metabolism;ko00053//Ascorbate and …	K00699	-	-	-
TRINITY_DN349279_c10_g2_i4	183190	0	--	PREDICTED: acyl-coenzyme A:6-aminopenicillanic-acid-acyltransferase 40 kDa form [Habropoda laboriosa]	-	-	-	-	-	-	-
TRINITY_DN349299_c6_g4_i1	24321000	18178000	PTGR1	PREDICTED: prostaglandin reductase 1-like [Hyalella azteca]	-	-	-	-	-	-	-
TRINITY_DN349307_c0_g2_i2	6101100	6384900	Arhgdia	PREDICTED: rho GDP-dissociation inhibitor 2 [Dendroctonus ponderosae]	-	-	-	-	-	-	-
TRINITY_DN349319_c15_g6_i3	1630800	1140300	Hadh	Lambda-crystallin [Daphnia magna]	Metabolism	Amino acid metabolism;Global and Overview;Carbohydrate metabolism;Lipid metabolism	ko01100//Metabolic pathways;ko01110//Biosynthesis of secondary metabolites;ko01130//Biosynthesis of antibiotics;ko01120//Microbial metabolism in diverse environments;ko00310//Lysine degradation;ko00280//Valine, leucine and isoleucine degradation;ko00071//Fatty acid degradation;ko01212//Fatty acid metabolism;ko00380//Tryptophan metabolism;ko00650//Butanoate metabolism;ko00062//Fatty acid elongation	K00022	-	GO:0003824//catalytic activity;GO:0043168//anion binding;GO:0005488//binding;GO:0016614//oxidoreductase activity, acting on CH-OH group of donors;GO:0048037//cofactor binding;GO:0043167//ion binding;GO:0016491//oxidoreductase activity	GO:0044763//single-organism cellular process;GO:0008152//metabolic process;GO:0044281//small molecule metabolic process;GO:0071704//organic substance metabolic process;GO:0032787//monocarboxylic acid metabolic process;GO:0019752//carboxylic acid metabolic process;GO:0044237//cellular metabolic process;GO:0043436//oxoacid metabolic process;GO:0006082//organic acid metabolic process;GO:0044699//sin…
TRINITY_DN349368_c6_g4_i2	2908200	0	RpLP1	60S acidic ribosomal protein P1 [Daphnia magna]	Genetic Information Processing	Translation	ko03010//Ribosome	K02942	GO:0043229//intracellular organelle;GO:0044464//cell part;GO:0044391//ribosomal subunit;GO:0005840//ribosome;GO:0043232//intracellular non-membrane-bounded organelle;GO:0015934//large ribosomal subunit;GO:0032991//macromolecular complex;GO:0044424//intracellular part;GO:0005737//cytoplasm;GO:0043226//organelle;GO:0044446//intracellular organelle part;GO:0005622//intracellular;GO:0044422//organell…	GO:0005198//structural molecule activity	GO:0034645//cellular macromolecule biosynthetic process;GO:0009058//biosynthetic process;GO:0008152//metabolic process;GO:0043170//macromolecule metabolic process;GO:0009987//cellular process;GO:1901576//organic substance biosynthetic process;GO:0044237//cellular metabolic process;GO:0044249//cellular biosynthetic process;GO:0044260//cellular macromolecule metabolic process;GO:0071704//organic su…
TRINITY_DN349371_c7_g1_i2	570840	0	BBOX1	PREDICTED: gamma-butyrobetaine dioxygenase-like isoform X2 [Lingula anatina]	Metabolism	Amino acid metabolism	ko00310//Lysine degradation	K00471	-	-	-
TRINITY_DN349373_c4_g2_i1	40478000	22641000	blw	mitochondrial ATP synthase subunit alpha precursor [Litopenaeus vannamei]	Metabolism	Global and Overview;Energy metabolism	ko01100//Metabolic pathways;ko00190//Oxidative phosphorylation	K02132	GO:0032991//macromolecular complex;GO:0044425//membrane part;GO:0016020//membrane;GO:0016469//proton-transporting two-sector ATPase complex;GO:0098796//membrane protein complex;GO:0043234//protein complex;GO:0033178//proton-transporting two-sector ATPase complex, catalytic domain	GO:0042625//ATPase coupled ion transmembrane transporter activity;GO:0008324//cation transmembrane transporter activity;GO:0015075//ion transmembrane transporter activity;GO:0022891//substrate-specific transmembrane transporter activity;GO:0097159//organic cyclic compound binding;GO:1901363//heterocyclic compound binding;GO:0022804//active transmembrane transporter activity;GO:0003824//catalytic …	GO:0098662//inorganic cation transmembrane transport;GO:0009145//purine nucleoside triphosphate biosynthetic process;GO:1901566//organonitrogen compound biosynthetic process;GO:0009141//nucleoside triphosphate metabolic process;GO:0006810//transport;GO:1901576//organic substance biosynthetic process;GO:0009205//purine ribonucleoside triphosphate metabolic process;GO:0019693//ribose phosphate meta…
TRINITY_DN349373_c4_g4_i1	37067000	20867000	H28O16.1	mitochondrial ATP synthase subunit alpha precursor [Litopenaeus vannamei]	Metabolism	Energy metabolism;Global and Overview	ko01100//Metabolic pathways;ko00190//Oxidative phosphorylation	K02132	GO:0032991//macromolecular complex;GO:0043234//protein complex;GO:0033178//proton-transporting two-sector ATPase complex, catalytic domain;GO:0016469//proton-transporting two-sector ATPase complex;GO:0098796//membrane protein complex;GO:0044425//membrane part;GO:0016020//membrane	GO:0003824//catalytic activity;GO:0016820//hydrolase activity, acting on acid anhydrides, catalyzing transmembrane movement of substances;GO:0036094//small molecule binding;GO:0022857//transmembrane transporter activity;GO:0016787//hydrolase activity;GO:0008324//cation transmembrane transporter activity;GO:0019829//cation-transporting ATPase activity;GO:0022890//inorganic cation transmembrane tra…	GO:0046390//ribose phosphate biosynthetic process;GO:0009150//purine ribonucleotide metabolic process;GO:0015988//energy coupled proton transmembrane transport, against electrochemical gradient;GO:0044249//cellular biosynthetic process;GO:0046129//purine ribonucleoside biosynthetic process;GO:1901576//organic substance biosynthetic process;GO:0009156//ribonucleoside monophosphate biosynthetic pro…
TRINITY_DN349394_c0_g1_i1	17948000	8718500	Pls3	PREDICTED: plastin-1-like [Hyalella azteca]	-	-	-	-	-	-	-
TRINITY_DN349394_c0_g2_i1	6056700	4828200	Pls1	PREDICTED: plastin-1-like [Hyalella azteca]	-	-	-	-	-	-	-
TRINITY_DN349437_c7_g4_i3	165350	2853400	rpl-6	50S ribosomal protein L6e [Wuchereria bancrofti]	Genetic Information Processing	Translation	ko03010//Ribosome	K02934	GO:0044464//cell part;GO:0005622//intracellular;GO:1990904//ribonucleoprotein complex;GO:0030529//intracellular ribonucleoprotein complex;GO:0044424//intracellular part;GO:0032991//macromolecular complex;GO:0005623//cell	-	-
TRINITY_DN349448_c0_g1_i2	243340	354080	--	Zonadhesin [Larimichthys crocea]	-	-	-	-	-	-	-
TRINITY_DN349453_c3_g1_i3	0	4379200	CYP2L1	CYP2 [Portunus trituberculatus]	Metabolism	Global and Overview;Lipid metabolism	ko01100//Metabolic pathways;ko00100//Steroid biosynthesis	K07419	-	-	-
TRINITY_DN349466_c0_g1_i2	2868500	1391000	SULT1C4	PREDICTED: sulfotransferase 1C4-like [Hyalella azteca]	-	-	-	-	-	-	-
TRINITY_DN349490_c1_g3_i2	905900	132800	NDUFV1	PREDICTED: NADH dehydrogenase [ubiquinone] flavoprotein 1, mitochondrial-like [Hyalella azteca]	Metabolism	Energy metabolism;Global and Overview	ko01100//Metabolic pathways;ko00190//Oxidative phosphorylation	K03942	-	GO:1901265//nucleoside phosphate binding;GO:0036094//small molecule binding;GO:0051536//iron-sulfur cluster binding;GO:0003824//catalytic activity;GO:0005488//binding;GO:0016491//oxidoreductase activity;GO:0000166//nucleotide binding;GO:0097367//carbohydrate derivative binding;GO:0097159//organic cyclic compound binding;GO:1901363//heterocyclic compound binding;GO:0051540//metal cluster binding;G…	GO:0044699//single-organism process;GO:0044710//single-organism metabolic process;GO:0008152//metabolic process
TRINITY_DN349553_c1_g5_i3	38381000	23779000	Tktl2	PREDICTED: transketolase-like isoform X1 [Hyalella azteca]	Metabolism	Carbohydrate metabolism;Global and Overview	ko01100//Metabolic pathways;ko01110//Biosynthesis of secondary metabolites;ko01130//Biosynthesis of antibiotics;ko01120//Microbial metabolism in diverse environments;ko01200//Carbon metabolism;ko01230//Biosynthesis of amino acids;ko00030//Pentose phosphate pathway	K00615	-	-	-
TRINITY_DN349566_c1_g1_i1	61805	42001	cecr1	PREDICTED: adenosine deaminase CECR1-like [Hyalella azteca]	Metabolism	Nucleotide metabolism;Global and Overview	ko01100//Metabolic pathways;ko00230//Purine metabolism	K19572	-	-	-
TRINITY_DN349919_c13_g3_i2	125550	0	Actr2	PREDICTED: actin-related protein 2-like isoform X3 [Hyalella azteca]	-	-	-	-	GO:0005623//cell;GO:0032991//macromolecular complex;GO:0043229//intracellular organelle;GO:0043232//intracellular non-membrane-bounded organelle;GO:0044464//cell part;GO:0043228//non-membrane-bounded organelle;GO:0043234//protein complex;GO:0044424//intracellular part;GO:0005622//intracellular;GO:0043226//organelle	-	GO:0030838//positive regulation of actin filament polymerization;GO:0051130//positive regulation of cellular component organization;GO:0007015//actin filament organization;GO:0043933//macromolecular complex subunit organization;GO:0045010//actin nucleation;GO:0044089//positive regulation of cellular component biogenesis;GO:0030029//actin filament-based process;GO:0065008//regulation of biological…
TRINITY_DN349935_c0_g1_i4	81196	0	PBLD	PREDICTED: phenazine biosynthesis-like domain-containing protein [Strongylocentrotus purpuratus]	-	-	-	-	-	-	GO:0050789//regulation of biological process;GO:0044763//single-organism cellular process;GO:0050794//regulation of cellular process;GO:0065007//biological regulation;GO:0048523//negative regulation of cellular process;GO:0048519//negative regulation of biological process;GO:0009987//cellular process;GO:0044699//single-organism process
TRINITY_DN350042_c2_g1_i3	5716200	0	GPX4	phospholipid-hydroperoxide glutathione peroxidase [Penaeus monodon]	Metabolism	Metabolism of other amino acids	ko00480//Glutathione metabolism	K05361	-	-	-
TRINITY_DN350087_c0_g1_i1	1467100	1849000	Btd	PREDICTED: pantetheinase-like [Hyalella azteca]	Metabolism	Metabolism of cofactors and vitamins;Global and Overview	ko01100//Metabolic pathways;ko00780//Biotin metabolism	K01435	GO:0005623//cell;GO:0044464//cell part	GO:0003824//catalytic activity;GO:0016787//hydrolase activity;GO:0016810//hydrolase activity, acting on carbon-nitrogen (but not peptide) bonds	-
TRINITY_DN350087_c0_g1_i2	4681200	7309600	Btd	PREDICTED: pantetheinase-like [Hyalella azteca]	Metabolism	Global and Overview;Metabolism of cofactors and vitamins	ko01100//Metabolic pathways;ko00780//Biotin metabolism	K01435	-	-	-
TRINITY_DN350087_c0_g2_i1	15157000	24272000	Vnn1	PREDICTED: vanin-like protein 2 [Ceratina calcarata]	Metabolism	Metabolism of cofactors and vitamins	ko00770//Pantothenate and CoA biosynthesis	K08069	-	-	-
TRINITY_DN350104_c0_g1_i1	8455600	2118400	--	PREDICTED: uncharacterized protein LOC108682923 [Hyalella azteca]	-	-	-	-	-	-	-
TRINITY_DN350193_c0_g3_i4	7321400	6344100	Mlc-c	myosin essential light chain [Eriocheir sinensis]	-	-	-	-	GO:0044446//intracellular organelle part;GO:0044422//organelle part;GO:0044430//cytoskeletal part;GO:0044424//intracellular part;GO:0043226//organelle;GO:0043232//intracellular non-membrane-bounded organelle;GO:0043228//non-membrane-bounded organelle;GO:0005856//cytoskeleton;GO:0015629//actin cytoskeleton;GO:0005623//cell;GO:0032991//macromolecular complex;GO:0005622//intracellular;GO:0016459//my…	GO:0016628//oxidoreductase activity, acting on the CH-CH group of donors, NAD or NADP as acceptor;GO:0008092//cytoskeletal protein binding;GO:0005515//protein binding;GO:0046872//metal ion binding;GO:0043167//ion binding;GO:0016627//oxidoreductase activity, acting on the CH-CH group of donors;GO:0005488//binding;GO:0043169//cation binding;GO:0017022//myosin binding;GO:0003824//catalytic activity;…	GO:0006928//movement of cell or subcellular component;GO:0044763//single-organism cellular process;GO:0044710//single-organism metabolic process;GO:0008152//metabolic process;GO:0009987//cellular process;GO:0044699//single-organism process
TRINITY_DN350240_c4_g1_i3	86797000	44948000	Pdi	protein disulfide isomerase 2 [Fenneropenaeus chinensis]	Genetic Information Processing	Folding, sorting and degradation	ko04141//Protein processing in endoplasmic reticulum	K09580	-	-	-
TRINITY_DN350316_c7_g4_i2	1636100	1335000	Vha36-1	PREDICTED: V-type proton ATPase subunit D-like [Hyalella azteca]	Cellular Processes;Metabolism	Transport and catabolism;Global and Overview;Energy metabolism	ko01100//Metabolic pathways;ko04145//Phagosome;ko00190//Oxidative phosphorylation	K02149	-	-	GO:0009987//cellular process;GO:0044699//single-organism process;GO:0044763//single-organism cellular process
TRINITY_DN350318_c1_g1_i7	213190	0	tmem38b-a	PREDICTED: trimeric intracellular cation channel type B-like [Hyalella azteca]	-	-	-	-	-	-	GO:0051179//localization;GO:0044699//single-organism process;GO:0051234//establishment of localization;GO:0044765//single-organism transport;GO:0006810//transport;GO:0006812//cation transport;GO:0006811//ion transport;GO:1902578//single-organism localization
TRINITY_DN350327_c1_g1_i9	520750	1215500	FK506-bp2	FK506-binding protein 1A [Scylla paramamosain]	-	-	-	-	-	GO:0003824//catalytic activity;GO:0016859//cis-trans isomerase activity;GO:0016853//isomerase activity	GO:0071704//organic substance metabolic process;GO:0043170//macromolecule metabolic process;GO:0009987//cellular process;GO:0044238//primary metabolic process;GO:0044237//cellular metabolic process;GO:0008152//metabolic process;GO:0019538//protein metabolic process;GO:0044267//cellular protein metabolic process;GO:0044260//cellular macromolecule metabolic process
TRINITY_DN350360_c0_g4_i2	2448100	3526600	VMO1	PREDICTED: vitelline membrane outer layer protein 1 homolog [Hyalella azteca]	-	-	-	-	-	-	-
TRINITY_DN350475_c3_g6_i2	849730	0	--	-	-	-	-	-	-	-	-
TRINITY_DN350561_c1_g4_i1	988430	921030	Sucla2	PREDICTED: succinyl-CoA ligase [ADP-forming] subunit beta, mitochondrial-like [Hyalella azteca]	Metabolism	Carbohydrate metabolism;Global and Overview	ko01100//Metabolic pathways;ko01110//Biosynthesis of secondary metabolites;ko01130//Biosynthesis of antibiotics;ko01120//Microbial metabolism in diverse environments;ko01200//Carbon metabolism;ko00020//Citrate cycle (TCA cycle);ko00640//Propanoate metabolism	K01900	-	-	-
TRINITY_DN350570_c2_g4_i1	2829000	1368000	Tspan31	PREDICTED: tetraspanin-31-like isoform X1 [Hyalella azteca]	-	-	-	-	-	-	-
TRINITY_DN350676_c1_g1_i1	10010000	21220000	act3	PREDICTED: actin, alpha skeletal muscle [Notothenia coriiceps]	Cellular Processes	Cell motility;Transport and catabolism;Cellular commiunity	ko04145//Phagosome;ko04510//Focal adhesion;ko04810//Regulation of actin cytoskeleton;ko04520//Adherens junction;ko04530//Tight junction	K05692	GO:0031988//membrane-bounded vesicle;GO:0005737//cytoplasm;GO:0005622//intracellular;GO:0043227//membrane-bounded organelle;GO:0016020//membrane;GO:0044444//cytoplasmic part;GO:0044424//intracellular part;GO:0044464//cell part;GO:0005576//extracellular region;GO:0005856//cytoskeleton;GO:0032991//macromolecular complex;GO:0044421//extracellular region part;GO:0031982//vesicle;GO:0043232//intracell…	GO:0097367//carbohydrate derivative binding;GO:0036094//small molecule binding;GO:0032550//purine ribonucleoside binding;GO:0019900//kinase binding;GO:0032549//ribonucleoside binding;GO:0005515//protein binding;GO:0001883//purine nucleoside binding;GO:0097159//organic cyclic compound binding;GO:0019899//enzyme binding;GO:1901363//heterocyclic compound binding;GO:0005488//binding;GO:0001882//nucle…	GO:0050896//response to stimulus;GO:0044763//single-organism cellular process;GO:0009987//cellular process;GO:0043207//response to external biotic stimulus;GO:0006939//smooth muscle contraction;GO:0060429//epithelium development;GO:0003013//circulatory system process;GO:0009605//response to external stimulus;GO:0009888//tissue development;GO:0032501//multicellular organismal process;GO:0030154//c…
TRINITY_DN350676_c1_g1_i4	92910000	91614000	act3	PREDICTED: actin, alpha skeletal muscle [Pelecanus crispus]	Cellular Processes	Cell motility;Transport and catabolism;Cellular commiunity	ko04145//Phagosome;ko04510//Focal adhesion;ko04810//Regulation of actin cytoskeleton;ko04520//Adherens junction;ko04530//Tight junction	K05692	GO:0043228//non-membrane-bounded organelle;GO:0005576//extracellular region;GO:0043292//contractile fiber;GO:0043229//intracellular organelle;GO:0044464//cell part;GO:0031982//vesicle;GO:0044424//intracellular part;GO:0005737//cytoplasm;GO:0005856//cytoskeleton;GO:0044421//extracellular region part;GO:0005622//intracellular;GO:0032991//macromolecular complex;GO:0043226//organelle;GO:0044444//cyto…	GO:0019900//kinase binding;GO:0001883//purine nucleoside binding;GO:0032550//purine ribonucleoside binding;GO:0001882//nucleoside binding;GO:0036094//small molecule binding;GO:0032549//ribonucleoside binding;GO:0097159//organic cyclic compound binding;GO:1901363//heterocyclic compound binding;GO:0097367//carbohydrate derivative binding;GO:0005488//binding;GO:0019899//enzyme binding;GO:0005515//pr…	GO:0006939//smooth muscle contraction;GO:0009605//response to external stimulus;GO:0003012//muscle system process;GO:0030154//cell differentiation;GO:0060429//epithelium development;GO:0032502//developmental process;GO:0044763//single-organism cellular process;GO:0009607//response to biotic stimulus;GO:0003013//circulatory system process;GO:0050896//response to stimulus;GO:0048856//anatomical str…
TRINITY_DN350681_c3_g1_i1	365110	235520	Ifi30	gamma-interferon-inducible lysosomal thiol reductase [Fenneropenaeus merguiensis]	-	-	-	-	-	-	-
TRINITY_DN350723_c5_g5_i1	20706000	5140500	--	-	-	-	-	-	-	-	-
TRINITY_DN350725_c3_g3_i11	4018200	1767400	Decr1	PREDICTED: 2,4-dienoyl-CoA reductase, mitochondrial-like [Hyalella azteca]	-	-	-	-	-	-	-
TRINITY_DN351035_c6_g1_i3	75656	0	--	interferon-related developmental regulator 1 [Macrobrachium rosenbergii]	-	-	-	-	-	-	-
TRINITY_DN351046_c0_g1_i3	2563200	9672400	Amy1	alpha-amylase [Penaeus monodon]	Metabolism	Carbohydrate metabolism;Global and Overview	ko01100//Metabolic pathways;ko00500//Starch and sucrose metabolism	K01176	-	-	-
TRINITY_DN351072_c3_g1_i8	40636	0	Eif3b	PREDICTED: eukaryotic translation initiation factor 3 subunit B-like [Hyalella azteca]	Genetic Information Processing	Translation	ko03013//RNA transport	K03253	-	-	-
TRINITY_DN351123_c2_g2_i4	817400	0	METTL7A	PREDICTED: methyltransferase-like protein 7A [Hyalella azteca]	-	-	-	-	-	-	-
TRINITY_DN351143_c5_g1_i1	1357000	1519900	Prosalpha2	PREDICTED: proteasome subunit alpha type-2 [Dendroctonus ponderosae]	Genetic Information Processing	Folding, sorting and degradation	ko03050//Proteasome	K02726	-	-	-
TRINITY_DN351288_c4_g2_i1	4918500	9288000	ALDH3A1	PREDICTED: aldehyde dehydrogenase, dimeric NADP-preferring-like isoform X2 [Hyalella azteca]	Metabolism	Global and Overview;Xenobiotics biodegradation and metabolism;Amino acid metabolism;Carbohydrate metabolism;Metabolism of other amino acids	ko01100//Metabolic pathways;ko01110//Biosynthesis of secondary metabolites;ko01120//Microbial metabolism in diverse environments;ko00010//Glycolysis / Gluconeogenesis;ko00980//Metabolism of xenobiotics by cytochrome P450;ko00982//Drug metabolism - cytochrome P450;ko00410//beta-Alanine metabolism;ko00350//Tyrosine metabolism;ko00340//Histidine metabolism;ko00360//Phenylalanine metabolism	K00129	-	GO:0003824//catalytic activity;GO:0016491//oxidoreductase activity	GO:0044710//single-organism metabolic process;GO:0044699//single-organism process;GO:0008152//metabolic process
TRINITY_DN351339_c1_g2_i1	4880800	5486100	Chia	chitinase 4 [Macrobrachium nipponense]	Metabolism	Global and Overview;Carbohydrate metabolism	ko01100//Metabolic pathways;ko00520//Amino sugar and nucleotide sugar metabolism	K01183	-	-	-
TRINITY_DN351384_c0_g1_i5	561940	833570	Galphao	GTP binding protein alpha subunit Go [Marsupenaeus japonicus]	-	-	-	-	-	GO:0060089//molecular transducer activity;GO:0036094//small molecule binding;GO:0097367//carbohydrate derivative binding;GO:0016818//hydrolase activity, acting on acid anhydrides, in phosphorus-containing anhydrides;GO:0005488//binding;GO:0044877//macromolecular complex binding;GO:0043167//ion binding;GO:0005515//protein binding;GO:0016817//hydrolase activity, acting on acid anhydrides;GO:0097159…	GO:0065007//biological regulation;GO:0051716//cellular response to stimulus;GO:0007186//G-protein coupled receptor signaling pathway;GO:0044699//single-organism process;GO:0007154//cell communication;GO:0050789//regulation of biological process;GO:0044763//single-organism cellular process;GO:0007165//signal transduction;GO:0050794//regulation of cellular process;GO:0009987//cellular process;GO:00…
TRINITY_DN351420_c2_g1_i2	8862000	5704500	Hsp60	heat shock protein 60 [Macrobrachium rosenbergii]	Genetic Information Processing	Folding, sorting and degradation	ko03018//RNA degradation	K04077	GO:0044424//intracellular part;GO:0005622//intracellular;GO:0005623//cell;GO:0044464//cell part	-	GO:0009987//cellular process;GO:0006457//protein folding
TRINITY_DN351544_c0_g1_i1	418040	119950	AKR1E2	PREDICTED: 1,5-anhydro-D-fructose reductase-like isoform X1 [Pogonomyrmex barbatus]	-	-	-	-	-	-	-
TRINITY_DN351598_c14_g1_i8	666090	381280	Gnaq	GTP binding protein alpha subunit Gq [Marsupenaeus japonicus]	Organismal Systems	Sensory system	ko04745//Phototransduction - fly	K04634	-	-	-
TRINITY_DN351608_c0_g1_i2	80974	0	SLC25A20	PREDICTED: mitochondrial carnitine/acylcarnitine carrier protein-like [Hyalella azteca]	-	-	-	-	GO:0043229//intracellular organelle;GO:0031224//intrinsic component of membrane;GO:0031975//envelope;GO:0005622//intracellular;GO:0044424//intracellular part;GO:0005623//cell;GO:0031967//organelle envelope;GO:0044464//cell part;GO:0043227//membrane-bounded organelle;GO:0019866//organelle inner membrane;GO:0043226//organelle;GO:0044422//organelle part;GO:0016020//membrane;GO:0043231//intracellular…	-	GO:0051179//localization;GO:0051234//establishment of localization
TRINITY_DN351636_c0_g1_i2	508490	0	NDUFA5	PREDICTED: NADH dehydrogenase [ubiquinone] 1 alpha subcomplex subunit 5 [Scleropages formosus]	Metabolism	Global and Overview;Energy metabolism	ko01100//Metabolic pathways;ko00190//Oxidative phosphorylation	K03949	-	-	-
TRINITY_DN351779_c0_g2_i2	5373500	4512000	AGMAT	Agmatinase, mitochondrial [Crassostrea gigas]	Metabolism	Global and Overview;Amino acid metabolism	ko01100//Metabolic pathways;ko00330//Arginine and proline metabolism	K01480	-	GO:0003824//catalytic activity;GO:0005488//binding;GO:0016787//hydrolase activity;GO:0016810//hydrolase activity, acting on carbon-nitrogen (but not peptide) bonds;GO:0043167//ion binding;GO:0043169//cation binding	-
TRINITY_DN351781_c5_g1_i4	2048000	1341800	Pa2g4	PREDICTED: proliferation-associated protein 2G4 [Halyomorpha halys]	-	-	-	-	-	-	-
TRINITY_DN351801_c2_g3_i1	568060	173570	PSMB2	PREDICTED: proteasome subunit beta type-2-like [Hyalella azteca]	Genetic Information Processing	Folding, sorting and degradation	ko03050//Proteasome	K02734	GO:0043234//protein complex;GO:0044464//cell part;GO:0043227//membrane-bounded organelle;GO:0044424//intracellular part;GO:0043229//intracellular organelle;GO:0032991//macromolecular complex;GO:0043226//organelle;GO:0005622//intracellular;GO:0043231//intracellular membrane-bounded organelle;GO:0005623//cell	GO:0016787//hydrolase activity;GO:0070011//peptidase activity, acting on L-amino acid peptides;GO:0008233//peptidase activity;GO:0004175//endopeptidase activity;GO:0003824//catalytic activity	GO:0019538//protein metabolic process;GO:0043170//macromolecule metabolic process;GO:0006508//proteolysis;GO:0008152//metabolic process;GO:0071704//organic substance metabolic process;GO:0044238//primary metabolic process
TRINITY_DN351827_c3_g3_i3	58586	336720	Mospd2	PREDICTED: motile sperm domain-containing protein 2-like [Hyalella azteca]	-	-	-	-	-	-	-
TRINITY_DN351866_c0_g2_i3	3170400	17115000	Prss16	PREDICTED: putative serine protease K12H4.7 [Limulus polyphemus]	-	-	-	-	-	-	-
TRINITY_DN351892_c1_g2_i1	113550	224880	papl	acid phosphatase [Litopenaeus vannamei]	-	-	-	-	-	-	-
TRINITY_DN351912_c5_g2_i2	202220	71883	Lrrn3	Leucine-rich repeat neuronal protein 2 [Daphnia magna]	-	-	-	-	-	-	-
TRINITY_DN351941_c2_g3_i2	28054000	10970000	phc-2	hemocyanin [Macrobrachium nipponense]	-	-	-	-	-	-	-
TRINITY_DN351941_c2_g3_i3	731470000	359900000	phc-2	hemocyanin [Macrobrachium nipponense]	-	-	-	-	-	-	-
TRINITY_DN351979_c4_g2_i1	357380	113080	eif3eb	PREDICTED: eukaryotic translation initiation factor 3 subunit E-B-like isoform X2 [Hyalella azteca]	Genetic Information Processing	Translation	ko03013//RNA transport	K03250	GO:0043229//intracellular organelle;GO:0005737//cytoplasm;GO:0044444//cytoplasmic part;GO:0030529//intracellular ribonucleoprotein complex;GO:0044464//cell part;GO:0070993//translation preinitiation complex;GO:1990904//ribonucleoprotein complex;GO:0005622//intracellular;GO:0043226//organelle;GO:0032991//macromolecular complex;GO:0043231//intracellular membrane-bounded organelle;GO:0005623//cell;G…	GO:0008135//translation factor activity, RNA binding;GO:0097159//organic cyclic compound binding;GO:0005488//binding;GO:0003723//RNA binding;GO:0003676//nucleic acid binding;GO:1901363//heterocyclic compound binding	GO:0043933//macromolecular complex subunit organization;GO:0065003//macromolecular complex assembly;GO:0050794//regulation of cellular process;GO:0060255//regulation of macromolecule metabolic process;GO:0044085//cellular component biogenesis;GO:0010608//posttranscriptional regulation of gene expression;GO:0051246//regulation of protein metabolic process;GO:0016043//cellular component organizatio…
TRINITY_DN351989_c2_g1_i4	96439	0	Ipo7	Importin-7 [Zootermopsis nevadensis]	-	-	-	-	-	-	-
TRINITY_DN351991_c7_g1_i2	6783000	7420600	--	-	-	-	-	-	-	-	-
TRINITY_DN352130_c2_g1_i3	38297000	27270000	--	FI07616p, partial [Drosophila melanogaster]	Metabolism	Energy metabolism;Global and Overview	ko01100//Metabolic pathways;ko00190//Oxidative phosphorylation	K02130	-	-	-
TRINITY_DN352239_c5_g1_i2	1186000	412660	mogat1	PREDICTED: 2-acylglycerol O-acyltransferase 1-like [Hyalella azteca]	Metabolism	Lipid metabolism	ko00561//Glycerolipid metabolism	K14457	GO:0016020//membrane	GO:0003824//catalytic activity;GO:0016747//transferase activity, transferring acyl groups other than amino-acyl groups;GO:0016746//transferase activity, transferring acyl groups;GO:0016740//transferase activity	GO:0008152//metabolic process;GO:0071704//organic substance metabolic process;GO:0044763//single-organism cellular process;GO:0009987//cellular process;GO:0044710//single-organism metabolic process;GO:0006629//lipid metabolic process;GO:0044699//single-organism process;GO:0044237//cellular metabolic process;GO:0044238//primary metabolic process
TRINITY_DN352243_c3_g1_i7	916880	850980	PLSCR2	PREDICTED: phospholipid scramblase 1-like, partial [Rhagoletis zephyria]	-	-	-	-	-	-	-
TRINITY_DN352246_c0_g1_i6	91213	118750	Pura	PREDICTED: transcriptional activator protein Pur-beta-like isoform X6 [Hyalella azteca]	-	-	-	-	-	-	-
TRINITY_DN352260_c1_g3_i3	3134800	4019400	GRP	lipopolysaccharide and beta-1,3-glucan binding protein [Macrobrachium rosenbergii]	-	-	-	-	-	-	-
TRINITY_DN352307_c1_g1_i4	1602700	0	mai-2	ATPase inhibitory factor 1 [Procambarus clarkii]	-	-	-	-	-	-	-
TRINITY_DN352312_c0_g2_i2	12743000	13243000	ALDH2	PREDICTED: aldehyde dehydrogenase, mitochondrial-like [Hyalella azteca]	Metabolism	Metabolism of other amino acids;Carbohydrate metabolism;Lipid metabolism;Amino acid metabolism;Global and Overview	ko01100//Metabolic pathways;ko01110//Biosynthesis of secondary metabolites;ko01130//Biosynthesis of antibiotics;ko01120//Microbial metabolism in diverse environments;ko00010//Glycolysis / Gluconeogenesis;ko00330//Arginine and proline metabolism;ko00310//Lysine degradation;ko00620//Pyruvate metabolism;ko00280//Valine, leucine and isoleucine degradation;ko00071//Fatty acid degradation;ko00561//Glyc…	K00128	GO:0043227//membrane-bounded organelle;GO:0044446//intracellular organelle part;GO:0043229//intracellular organelle;GO:0043231//intracellular membrane-bounded organelle;GO:0044424//intracellular part;GO:0005739//mitochondrion;GO:0043232//intracellular non-membrane-bounded organelle;GO:0044429//mitochondrial part;GO:0044444//cytoplasmic part;GO:0005737//cytoplasm;GO:0044464//cell part;GO:0031982//…	GO:0005488//binding;GO:0043168//anion binding;GO:0043167//ion binding;GO:0016903//oxidoreductase activity, acting on the aldehyde or oxo group of donors;GO:0016620//oxidoreductase activity, acting on the aldehyde or oxo group of donors, NAD or NADP as acceptor;GO:0003824//catalytic activity;GO:0016491//oxidoreductase activity;GO:0005515//protein binding	GO:0009605//response to external stimulus;GO:0044699//single-organism process;GO:0014070//response to organic cyclic compound;GO:0050794//regulation of cellular process;GO:0044281//small molecule metabolic process;GO:0050896//response to stimulus;GO:0009987//cellular process;GO:0043207//response to external biotic stimulus;GO:0010033//response to organic substance;GO:0006082//organic acid metabol…
TRINITY_DN352609_c2_g1_i2	296730	67858	eIF-2alpha	eukaryotic initiation factor 2 subunit alpha [Litopenaeus vannamei]	Genetic Information Processing	Translation;Folding, sorting and degradation	ko04141//Protein processing in endoplasmic reticulum;ko03013//RNA transport	K03237	GO:0032991//macromolecular complex;GO:0043234//protein complex	GO:1901363//heterocyclic compound binding;GO:0005488//binding;GO:0003723//RNA binding;GO:0008135//translation factor activity, RNA binding;GO:0097159//organic cyclic compound binding;GO:0003676//nucleic acid binding	GO:0044267//cellular protein metabolic process;GO:0008152//metabolic process;GO:0009987//cellular process;GO:0043603//cellular amide metabolic process;GO:0043170//macromolecule metabolic process;GO:1901576//organic substance biosynthetic process;GO:1901564//organonitrogen compound metabolic process;GO:0043043//peptide biosynthetic process;GO:0034641//cellular nitrogen compound metabolic process;G…
TRINITY_DN352623_c2_g7_i1	1306800	1565800	HPGDS	PREDICTED: probable glutathione S-transferase 7 [Hyalella azteca]	Metabolism	Lipid metabolism;Metabolism of other amino acids;Global and Overview;Xenobiotics biodegradation and metabolism	ko01100//Metabolic pathways;ko00480//Glutathione metabolism;ko00980//Metabolism of xenobiotics by cytochrome P450;ko00982//Drug metabolism - cytochrome P450;ko00590//Arachidonic acid metabolism	K04097	-	-	-
TRINITY_DN352639_c0_g1_i1	1569100	26610000	GLB1L2	PREDICTED: beta-galactosidase-1-like protein 2 [Hyalella azteca]	-	-	-	-	-	-	-
TRINITY_DN352639_c1_g2_i9	0	251690	GLB1L2	PREDICTED: beta-galactosidase-1-like protein 2, partial [Hyalella azteca]	-	-	-	-	-	-	-
TRINITY_DN352642_c2_g1_i12	546320	564760	4cl3	acyl-CoA synthetase [Macrobrachium nipponense]	-	-	-	-	-	-	-
TRINITY_DN352658_c3_g2_i1	31100	765110	CYP1A1	cytochrome P4501A1 epoxidase-like protein [Portunus trituberculatus]	Metabolism	Metabolism of terpenoids and polyketides	ko00981//Insect hormone biosynthesis	K14937	-	GO:0003824//catalytic activity;GO:0005488//binding;GO:0016491//oxidoreductase activity	-
TRINITY_DN352658_c3_g8_i2	1607000	3691100	CYP15A1	cytochrome P450 epoxidase-like protein [Portunus trituberculatus]	Metabolism	Lipid metabolism;Global and Overview	ko01100//Metabolic pathways;ko00100//Steroid biosynthesis	K07419	-	GO:0016491//oxidoreductase activity;GO:0005488//binding;GO:0003824//catalytic activity	-
TRINITY_DN352661_c1_g1_i1	1707700	677670	HSD3B	PREDICTED: 3 beta-hydroxysteroid dehydrogenase/Delta 5-->4-isomerase type 4 [Neodiprion lecontei]	-	-	-	-	-	-	-
TRINITY_DN352676_c5_g2_i3	720920	0	PSMB6	PREDICTED: proteasome subunit beta type-6 [Neodiprion lecontei]	Genetic Information Processing	Folding, sorting and degradation	ko03050//Proteasome	K02738	-	-	-
TRINITY_DN352732_c3_g1_i3	100040	161590	NOP58	Nucleolar protein nop5 [Daphnia magna]	Genetic Information Processing	Translation	ko03008//Ribosome biogenesis in eukaryotes	K14565	-	-	-
TRINITY_DN352779_c1_g2_i1	146970	137370	PSMC6	PREDICTED: 26S protease regulatory subunit 10B [Hyalella azteca]	Genetic Information Processing	Folding, sorting and degradation	ko03050//Proteasome	K03064	-	-	-
TRINITY_DN352841_c0_g1_i4	95805	0	RGN	PREDICTED: regucalcin [Lates calcarifer]	Metabolism	Global and Overview;Carbohydrate metabolism	ko01100//Metabolic pathways;ko01110//Biosynthesis of secondary metabolites;ko01130//Biosynthesis of antibiotics;ko01120//Microbial metabolism in diverse environments;ko01200//Carbon metabolism;ko00030//Pentose phosphate pathway;ko00053//Ascorbate and aldarate metabolism;ko01220//Degradation of aromatic compounds	K01053	-	-	-
TRINITY_DN352911_c1_g1_i1	1244700	651170	se	GSTO1 [Locusta migratoria]	Metabolism	Metabolism of cofactors and vitamins;Metabolism of other amino acids	ko00480//Glutathione metabolism;ko00790//Folate biosynthesis	K00310	-	-	-
TRINITY_DN352920_c1_g1_i7	18831000	14250000	Mhc	PREDICTED: myosin heavy chain, muscle-like isoform X7 [Hyalella azteca]	-	-	-	-	-	-	-
TRINITY_DN352946_c3_g2_i1	1441900	309290	Gs2	glutamine synthetase 2 [Procambarus clarkii]	Metabolism	Carbohydrate metabolism;Energy metabolism;Amino acid metabolism;Global and Overview	ko01100//Metabolic pathways;ko01120//Microbial metabolism in diverse environments;ko01230//Biosynthesis of amino acids;ko00630//Glyoxylate and dicarboxylate metabolism;ko00250//Alanine, aspartate and glutamate metabolism;ko00220//Arginine biosynthesis;ko00910//Nitrogen metabolism	K01915	-	-	-
TRINITY_DN352954_c4_g2_i4	0	199080	TXN2	thioredoxin 2 [Portunus trituberculatus]	-	-	-	-	-	-	GO:0008152//metabolic process;GO:0044699//single-organism process;GO:0044710//single-organism metabolic process
TRINITY_DN353016_c3_g2_i1	757030	356340	NPEPPS	Puromycin-sensitive aminopeptidase [Zootermopsis nevadensis]	-	-	-	-	-	GO:0070011//peptidase activity, acting on L-amino acid peptides;GO:0016787//hydrolase activity;GO:0046872//metal ion binding;GO:0005488//binding;GO:0043167//ion binding;GO:0003824//catalytic activity;GO:0046914//transition metal ion binding;GO:0043169//cation binding;GO:0008233//peptidase activity	GO:0019538//protein metabolic process;GO:0071704//organic substance metabolic process;GO:0044238//primary metabolic process;GO:0008152//metabolic process;GO:0043170//macromolecule metabolic process
TRINITY_DN353016_c3_g4_i1	38672	0	Npepps	Puromycin-sensitive aminopeptidase [Zootermopsis nevadensis]	-	-	-	-	-	-	-
TRINITY_DN353037_c2_g5_i2	3989300	708650	ppp1cc-b	PREDICTED: serine/threonine-protein phosphatase PP1-alpha catalytic subunit [Hyalella azteca]	Genetic Information Processing	Translation	ko03015//mRNA surveillance pathway	K06269	-	-	-
TRINITY_DN353048_c0_g1_i6	911220	191850	Cct8	PREDICTED: T-complex protein 1 subunit theta-like [Hyalella azteca]	-	-	-	-	-	GO:0005488//binding	GO:0044238//primary metabolic process;GO:0071704//organic substance metabolic process;GO:0019538//protein metabolic process;GO:0043170//macromolecule metabolic process;GO:0009987//cellular process;GO:0044237//cellular metabolic process;GO:0008152//metabolic process;GO:0044260//cellular macromolecule metabolic process;GO:0044267//cellular protein metabolic process
TRINITY_DN353048_c0_g2_i4	75788	0	CCT8	T-complex protein 1 subunit theta [Zootermopsis nevadensis]	-	-	-	-	GO:0005623//cell;GO:0044464//cell part;GO:0005622//intracellular;GO:0044424//intracellular part	GO:0097367//carbohydrate derivative binding;GO:0032549//ribonucleoside binding;GO:1901363//heterocyclic compound binding;GO:0001883//purine nucleoside binding;GO:0005488//binding;GO:0001882//nucleoside binding;GO:0005515//protein binding;GO:0097159//organic cyclic compound binding;GO:0036094//small molecule binding;GO:0032550//purine ribonucleoside binding	GO:0019538//protein metabolic process;GO:0009987//cellular process;GO:0044267//cellular protein metabolic process;GO:0071704//organic substance metabolic process;GO:0043170//macromolecule metabolic process;GO:0044238//primary metabolic process;GO:0008152//metabolic process;GO:0044260//cellular macromolecule metabolic process;GO:0044237//cellular metabolic process
TRINITY_DN353159_c4_g3_i5	13591000	41293000	RPS15	PREDICTED: 40S ribosomal protein S15-like [Hyalella azteca]	Genetic Information Processing	Translation	ko03010//Ribosome	K02958	GO:0043228//non-membrane-bounded organelle;GO:0005622//intracellular;GO:0044424//intracellular part;GO:0044444//cytoplasmic part;GO:0044391//ribosomal subunit;GO:0043229//intracellular organelle;GO:0005737//cytoplasm;GO:0044446//intracellular organelle part;GO:0043232//intracellular non-membrane-bounded organelle;GO:0044422//organelle part;GO:0030529//intracellular ribonucleoprotein complex;GO:00…	GO:0005198//structural molecule activity	GO:0008152//metabolic process;GO:0010467//gene expression;GO:0043170//macromolecule metabolic process;GO:0071704//organic substance metabolic process
TRINITY_DN353179_c2_g1_i1	0	1371600	Act87E	actin1 [Procambarus clarkii]	Cellular Processes;Environmental Information Processing;Organismal Systems	Signal transduction;Sensory system;Transport and catabolism	ko04145//Phagosome;ko04391//Hippo signaling pathway -fly;ko04745//Phototransduction - fly	K05692	-	-	-
TRINITY_DN353411_c3_g3_i3	2150900	1135800	FBP1	fructose 1,6-bisphosphatase [Marsupenaeus japonicus]	Metabolism	Global and Overview;Carbohydrate metabolism	ko01100//Metabolic pathways;ko01110//Biosynthesis of secondary metabolites;ko01130//Biosynthesis of antibiotics;ko01120//Microbial metabolism in diverse environments;ko01200//Carbon metabolism;ko00010//Glycolysis / Gluconeogenesis;ko00051//Fructose and mannose metabolism;ko00030//Pentose phosphate pathway	K03841	GO:0043227//membrane-bounded organelle;GO:0031988//membrane-bounded vesicle;GO:0031982//vesicle;GO:0005622//intracellular;GO:0044424//intracellular part;GO:0005737//cytoplasm;GO:0043226//organelle;GO:0044464//cell part;GO:0005623//cell;GO:0044444//cytoplasmic part	GO:0097159//organic cyclic compound binding;GO:0019203//carbohydrate phosphatase activity;GO:0036094//small molecule binding;GO:0030246//carbohydrate binding;GO:0003824//catalytic activity;GO:0005488//binding;GO:0001882//nucleoside binding;GO:0016788//hydrolase activity, acting on ester bonds;GO:0032550//purine ribonucleoside binding;GO:0001883//purine nucleoside binding;GO:0016787//hydrolase act…	GO:0070271//protein complex biogenesis;GO:0010038//response to metal ion;GO:0009987//cellular process;GO:0006461//protein complex assembly;GO:0044710//single-organism metabolic process;GO:0009118//regulation of nucleoside metabolic process;GO:1903578//regulation of ATP metabolic process;GO:0014070//response to organic cyclic compound;GO:0044723//single-organism carbohydrate metabolic process;GO:0…
TRINITY_DN353411_c3_g3_i5	2868800	17192000	FBP1	fructose 1,6-bisphosphatase [Eriocheir sinensis]	Metabolism;Organismal Systems	Endocrine system;Global and Overview;Carbohydrate metabolism	ko01100//Metabolic pathways;ko01110//Biosynthesis of secondary metabolites;ko01130//Biosynthesis of antibiotics;ko01120//Microbial metabolism in diverse environments;ko01200//Carbon metabolism;ko00010//Glycolysis / Gluconeogenesis;ko00051//Fructose and mannose metabolism;ko00030//Pentose phosphate pathway;ko04910//Insulin signaling pathway	K03841	-	GO:0019203//carbohydrate phosphatase activity;GO:0016787//hydrolase activity;GO:0042578//phosphoric ester hydrolase activity;GO:0003824//catalytic activity;GO:0016788//hydrolase activity, acting on ester bonds;GO:0050308//sugar-phosphatase activity;GO:0016791//phosphatase activity	GO:0008152//metabolic process;GO:0006793//phosphorus metabolic process;GO:0044237//cellular metabolic process;GO:0009987//cellular process;GO:0006796//phosphate-containing compound metabolic process
TRINITY_DN353430_c3_g6_i5	113860	152400	CLTC	clathrin heavy chain, partial [Fenneropenaeus chinensis]	Cellular Processes	Transport and catabolism	ko04142//Lysosome;ko04144//Endocytosis	K04646	GO:0030125//clathrin vesicle coat;GO:0043234//protein complex;GO:0098805//whole membrane;GO:0030665//clathrin-coated vesicle membrane;GO:0044422//organelle part;GO:0031988//membrane-bounded vesicle;GO:0031410//cytoplasmic vesicle;GO:0044425//membrane part;GO:0030659//cytoplasmic vesicle membrane;GO:0030135//coated vesicle;GO:0044464//cell part;GO:0032991//macromolecular complex;GO:0043229//intrac…	-	GO:0051179//localization;GO:0051234//establishment of localization;GO:0071702//organic substance transport;GO:0045184//establishment of protein localization;GO:0008104//protein localization;GO:0006810//transport;GO:0015031//protein transport;GO:0033036//macromolecule localization
TRINITY_DN353456_c2_g1_i1	25801000	27420000	Cys	crustapain [Pandalus borealis]	Cellular Processes	Transport and catabolism	ko04145//Phagosome;ko04142//Lysosome	K01365	-	GO:0003824//catalytic activity;GO:0016787//hydrolase activity	-
TRINITY_DN353591_c2_g1_i2	72019	255330	T-cp1	T-complex protein 1 subunit alpha [Scylla paramamosain]	-	-	-	-	-	-	-
TRINITY_DN353690_c0_g1_i7	2420600	1151300	Pgk	PREDICTED: probable phosphoglycerate kinase [Hyalella azteca]	Metabolism	Carbohydrate metabolism;Global and Overview	ko01100//Metabolic pathways;ko01110//Biosynthesis of secondary metabolites;ko01130//Biosynthesis of antibiotics;ko01120//Microbial metabolism in diverse environments;ko01200//Carbon metabolism;ko01230//Biosynthesis of amino acids;ko00010//Glycolysis / Gluconeogenesis	K00927	-	GO:0016772//transferase activity, transferring phosphorus-containing groups;GO:0003824//catalytic activity;GO:0016740//transferase activity	GO:0044710//single-organism metabolic process;GO:0006082//organic acid metabolic process;GO:0008152//metabolic process;GO:0006793//phosphorus metabolic process;GO:0044281//small molecule metabolic process;GO:0006796//phosphate-containing compound metabolic process;GO:0044699//single-organism process;GO:0019752//carboxylic acid metabolic process;GO:0044237//cellular metabolic process;GO:0071704//o…
TRINITY_DN353724_c2_g4_i2	4996700	2021300	SULT1B1	PREDICTED: estrogen sulfotransferase-like [Hyalella azteca]	-	-	-	-	-	-	-
TRINITY_DN353759_c8_g2_i2	6800600	5180700	UBE2V2	PREDICTED: ubiquitin-conjugating enzyme E2 variant 2 [Nicrophorus vespilloides]	-	-	-	-	-	-	-
TRINITY_DN353903_c3_g1_i4	12254000	11801000	Gdh	glutamate dehydrogenase [Penaeus monodon]	Metabolism	Global and Overview;Energy metabolism;Amino acid metabolism;Metabolism of other amino acids	ko01100//Metabolic pathways;ko01200//Carbon metabolism;ko00250//Alanine, aspartate and glutamate metabolism;ko00220//Arginine biosynthesis;ko00910//Nitrogen metabolism;ko00471//D-Glutamine and D-glutamate metabolism	K00261	-	GO:0003824//catalytic activity	GO:0008152//metabolic process;GO:0044710//single-organism metabolic process;GO:0044699//single-organism process
TRINITY_DN353903_c3_g8_i1	35434000	39436000	Gdh	Ac2-281 [Rattus norvegicus]	Organismal Systems;Metabolism	Metabolism of other amino acids;Excretory system;Global and Overview;Energy metabolism;Amino acid metabolism	ko01100//Metabolic pathways;ko01200//Carbon metabolism;ko00250//Alanine, aspartate and glutamate metabolism;ko00220//Arginine biosynthesis;ko00910//Nitrogen metabolism;ko00471//D-Glutamine and D-glutamate metabolism;ko04964//Proximal tubule bicarbonate reclamation	K00261	GO:0031975//envelope;GO:0044444//cytoplasmic part;GO:0044422//organelle part;GO:0044446//intracellular organelle part;GO:0031967//organelle envelope;GO:0019866//organelle inner membrane;GO:0005737//cytoplasm;GO:0043227//membrane-bounded organelle;GO:0005622//intracellular;GO:0043226//organelle;GO:0031090//organelle membrane;GO:0043231//intracellular membrane-bounded organelle;GO:0016020//membrane…	GO:0032549//ribonucleoside binding;GO:0043167//ion binding;GO:0001883//purine nucleoside binding;GO:0005488//binding;GO:0043168//anion binding;GO:0005515//protein binding;GO:0032550//purine ribonucleoside binding;GO:1901363//heterocyclic compound binding;GO:0016639//oxidoreductase activity, acting on the CH-NH2 group of donors, NAD or NADP as acceptor;GO:0016638//oxidoreductase activity, acting o…	GO:0048856//anatomical structure development;GO:0050896//response to stimulus;GO:0044708//single-organism behavior;GO:0010038//response to metal ion;GO:0050796//regulation of insulin secretion;GO:0032880//regulation of protein localization;GO:0044281//small molecule metabolic process;GO:0044707//single-multicellular organism process;GO:0010035//response to inorganic substance;GO:1901564//organoni…
TRINITY_DN353938_c2_g3_i1	59405	0	Ttpal	PREDICTED: alpha-tocopherol transfer protein-like [Hyalella azteca]	-	-	-	-	-	-	-
TRINITY_DN353974_c0_g2_i3	206680	76224	--	PREDICTED: uncharacterized protein LOC108675603 [Hyalella azteca]	-	-	-	-	-	-	-
TRINITY_DN354031_c4_g1_i1	4132900	1075600	GCSH	PREDICTED: glycine cleavage system H protein, mitochondrial [Dendroctonus ponderosae]	Metabolism	Amino acid metabolism;Global and Overview;Carbohydrate metabolism	ko01100//Metabolic pathways;ko01110//Biosynthesis of secondary metabolites;ko01130//Biosynthesis of antibiotics;ko00260//Glycine, serine and threonine metabolism;ko00630//Glyoxylate and dicarboxylate metabolism	K02437	-	-	-
TRINITY_DN354076_c0_g1_i6	1724200	803740	CG11899	phosphoserine aminotransferase 1 isoform 1 [Haliotis discus discus]	Metabolism	Amino acid metabolism;Global and Overview;Metabolism of cofactors and vitamins	ko01100//Metabolic pathways;ko01130//Biosynthesis of antibiotics;ko01120//Microbial metabolism in diverse environments;ko01200//Carbon metabolism;ko01230//Biosynthesis of amino acids;ko00260//Glycine, serine and threonine metabolism;ko00750//Vitamin B6 metabolism	K00831	-	GO:0008483//transaminase activity;GO:0003824//catalytic activity;GO:0016769//transferase activity, transferring nitrogenous groups;GO:0016740//transferase activity	GO:1901564//organonitrogen compound metabolic process;GO:0034641//cellular nitrogen compound metabolic process;GO:1901605//alpha-amino acid metabolic process;GO:0044281//small molecule metabolic process;GO:0006520//cellular amino acid metabolic process;GO:0043436//oxoacid metabolic process;GO:0071704//organic substance metabolic process;GO:0044238//primary metabolic process;GO:0006766//vitamin me…
TRINITY_DN354101_c2_g1_i1	0	1485500	ALPL	alkaline phosphatase, partial [Pandalus borealis]	Metabolism	Global and Overview;Metabolism of cofactors and vitamins	ko01100//Metabolic pathways;ko00790//Folate biosynthesis	K01077	-	-	-
TRINITY_DN354101_c2_g2_i4	340580	5730700	ALPL	alkaline phosphatase, partial [Pandalus borealis]	Metabolism	Metabolism of cofactors and vitamins;Global and Overview	ko01100//Metabolic pathways;ko00790//Folate biosynthesis	K01077	-	-	-
TRINITY_DN354101_c2_g7_i1	0	1541000	Alp-m	alkaline phosphatase, partial [Pandalus borealis]	Metabolism	Global and Overview;Metabolism of cofactors and vitamins	ko01100//Metabolic pathways;ko00790//Folate biosynthesis	K01077	-	-	-
TRINITY_DN354147_c5_g2_i1	1257800	728220	MTX2	Metaxin-2 [Zootermopsis nevadensis]	-	-	-	-	-	-	-
TRINITY_DN354159_c1_g2_i5	935540	3265500	SULT1C4	PREDICTED: sulfotransferase 1A3-like [Hyalella azteca]	-	-	-	-	-	-	-
TRINITY_DN354159_c1_g3_i1	5987900	3595000	SULT1E1	estrogen sulfotransferase [Scylla olivacea]	Metabolism	Lipid metabolism	ko00140//Steroid hormone biosynthesis	K01016	-	-	-
TRINITY_DN354189_c4_g1_i5	0	469860	CTSC	cathepsin C [Fenneropenaeus chinensis]	Cellular Processes	Transport and catabolism	ko04142//Lysosome	K01275	-	-	-
TRINITY_DN354286_c3_g1_i7	4432400	3915400	PyK	pyruvate kinase [Macrobrachium nipponense]	Metabolism	Global and Overview;Nucleotide metabolism;Carbohydrate metabolism	ko01100//Metabolic pathways;ko01110//Biosynthesis of secondary metabolites;ko01130//Biosynthesis of antibiotics;ko01120//Microbial metabolism in diverse environments;ko01200//Carbon metabolism;ko00230//Purine metabolism;ko01230//Biosynthesis of amino acids;ko00010//Glycolysis / Gluconeogenesis;ko00620//Pyruvate metabolism	K00873	-	-	-
TRINITY_DN354294_c2_g2_i3	168490	437790	FDPS	farnesyl diphosphate synthase [Portunus trituberculatus]	Metabolism	Global and Overview;Metabolism of terpenoids and polyketides	ko01100//Metabolic pathways;ko01110//Biosynthesis of secondary metabolites;ko01130//Biosynthesis of antibiotics;ko00900//Terpenoid backbone biosynthesis	K00787	-	-	-
TRINITY_DN354303_c4_g3_i1	647480	350680	CCT6	PREDICTED: T-complex protein 1 subunit zeta-like [Hyalella azteca]	-	-	-	-	-	-	-
TRINITY_DN354344_c2_g1_i2	670880000	1333300000	phc-2	hemocyanin [Macrobrachium nipponense]	-	-	-	-	-	-	-
TRINITY_DN354344_c2_g2_i1	17033000	44460000	phc-2	hemocyanin [Macrobrachium nipponense]	-	-	-	-	-	-	-
TRINITY_DN354344_c3_g1_i2	96656000	36752000	phc-1	hemocyanin [Macrobrachium nipponense]	-	-	-	-	GO:0044421//extracellular region part;GO:0005576//extracellular region	GO:0022892//substrate-specific transporter activity;GO:0043167//ion binding;GO:0003824//catalytic activity;GO:0005215//transporter activity;GO:0005488//binding;GO:0043169//cation binding	GO:0006810//transport;GO:0051179//localization;GO:0015669//gas transport;GO:1902578//single-organism localization;GO:0008152//metabolic process;GO:0044710//single-organism metabolic process;GO:0051234//establishment of localization;GO:0044765//single-organism transport;GO:0044699//single-organism process
TRINITY_DN354344_c3_g2_i1	60050000	183570000	phc-2	hemocyanin [Palaemon carinicauda]	Metabolism	Amino acid metabolism;Global and Overview;Metabolism of cofactors and vitamins	ko01100//Metabolic pathways;ko01110//Biosynthesis of secondary metabolites;ko00350//Tyrosine metabolism;ko00740//Riboflavin metabolism	K00505	-	-	-
TRINITY_DN354344_c3_g2_i5	935350000	433870000	phc-2	hemocyanin [Macrobrachium nipponense]	-	-	-	-	-	-	-
TRINITY_DN354409_c1_g1_i4	6884700	2413200	Ssr4	trap [Procambarus clarkii]	Genetic Information Processing	Folding, sorting and degradation	ko04141//Protein processing in endoplasmic reticulum	K04571	-	-	-
TRINITY_DN354425_c1_g1_i6	324610	154340	ST13	Hsc70-interacting protein, partial [Zootermopsis nevadensis]	-	-	-	-	-	-	-
TRINITY_DN354524_c1_g3_i1	0	4667500	--	mitochondrial cytochrome c oxidase subunit Vb [Litopenaeus vannamei]	Metabolism	Energy metabolism;Global and Overview	ko01100//Metabolic pathways;ko00190//Oxidative phosphorylation	K02265	-	-	-
TRINITY_DN354568_c1_g1_i2	102650000	169400000	SI	alpha glucosidase [Litopenaeus vannamei]	-	-	-	-	-	-	-
TRINITY_DN354648_c1_g1_i6	556440	168930	flr	PREDICTED: actin-interacting protein 1 [Cephus cinctus]	-	-	-	-	-	-	-
TRINITY_DN354648_c1_g2_i2	135520	576680	flr	PREDICTED: actin-interacting protein 1-like isoform X1 [Hyalella azteca]	-	-	-	-	-	-	-
TRINITY_DN354710_c2_g1_i3	7886900	10878000	CYB5R3	PREDICTED: NADH-cytochrome b5 reductase 3-like isoform X2 [Hyalella azteca]	Metabolism	Carbohydrate metabolism	ko00520//Amino sugar and nucleotide sugar metabolism	K00326	-	-	-
TRINITY_DN354758_c1_g3_i7	22550	0	Thop1	PREDICTED: thimet oligopeptidase-like isoform X1 [Hyalella azteca]	-	-	-	-	-	GO:0003824//catalytic activity;GO:0016787//hydrolase activity	-
TRINITY_DN354771_c6_g2_i7	3649800	1840100	Slc25a3	PREDICTED: phosphate carrier protein, mitochondrial-like [Hyalella azteca]	-	-	-	-	GO:0044425//membrane part;GO:0016020//membrane;GO:0031224//intrinsic component of membrane	-	GO:0044763//single-organism cellular process;GO:0044699//single-organism process;GO:0009987//cellular process
TRINITY_DN354772_c1_g1_i3	201960	0	AIFM1	apoptosis-inducing factor [Litopenaeus vannamei]	Cellular Processes	Cell growth and death	ko04210//Apoptosis	K04727	-	-	-
TRINITY_DN354915_c3_g2_i6	451060	127900	--	-	-	-	-	-	-	-	-
TRINITY_DN354937_c4_g8_i1	906100	9836100	HSPA8	heat shock protein 70 [Macrobrachium rosenbergii]	Environmental Information Processing;Genetic Information Processing;Cellular Processes	Transcription;Transport and catabolism;Signal transduction;Folding, sorting and degradation	ko04141//Protein processing in endoplasmic reticulum;ko04144//Endocytosis;ko03040//Spliceosome;ko04010//MAPK signaling pathway	K03283	-	GO:1901363//heterocyclic compound binding;GO:0001883//purine nucleoside binding;GO:0032549//ribonucleoside binding;GO:0097367//carbohydrate derivative binding;GO:0001882//nucleoside binding;GO:0032550//purine ribonucleoside binding;GO:0036094//small molecule binding;GO:0005488//binding;GO:0097159//organic cyclic compound binding	GO:0042221//response to chemical;GO:0010038//response to metal ion;GO:0006950//response to stress;GO:0010035//response to inorganic substance;GO:0050896//response to stimulus
TRINITY_DN354953_c1_g1_i5	2186700	1432300	ALDH7A1	PREDICTED: alpha-aminoadipic semialdehyde dehydrogenase [Ictalurus punctatus]	Metabolism	Amino acid metabolism;Global and Overview;Metabolism of other amino acids;Carbohydrate metabolism;Lipid metabolism	ko01100//Metabolic pathways;ko01110//Biosynthesis of secondary metabolites;ko01130//Biosynthesis of antibiotics;ko01120//Microbial metabolism in diverse environments;ko01230//Biosynthesis of amino acids;ko00010//Glycolysis / Gluconeogenesis;ko00330//Arginine and proline metabolism;ko00310//Lysine degradation;ko00260//Glycine, serine and threonine metabolism;ko00620//Pyruvate metabolism;ko00280//V…	K14085	-	-	-
TRINITY_DN355070_c4_g1_i3	1514300	2187100	CHP1	calcineurin B-like protein 1 [Gecarcinus lateralis]	-	-	-	-	-	-	-
TRINITY_DN355137_c0_g3_i3	175730	245210	GLB1	PREDICTED: beta-galactosidase-like [Hyalella azteca]	Metabolism;Cellular Processes	Lipid metabolism;Carbohydrate metabolism;Global and Overview;Transport and catabolism;Glycan biosynthesis and metabolism	ko01100//Metabolic pathways;ko04142//Lysosome;ko00052//Galactose metabolism;ko00600//Sphingolipid metabolism;ko00511//Other glycan degradation;ko00531//Glycosaminoglycan degradation;ko00604//Glycosphingolipid biosynthesis - ganglio series	K12309	-	-	-
TRINITY_DN355137_c0_g6_i2	943820	1603300	GLB1L	beta-galactosidase domain protein [Ancylostoma duodenale]	Metabolism;Cellular Processes	Carbohydrate metabolism;Lipid metabolism;Glycan biosynthesis and metabolism;Transport and catabolism;Global and Overview	ko01100//Metabolic pathways;ko04142//Lysosome;ko00052//Galactose metabolism;ko00600//Sphingolipid metabolism;ko00511//Other glycan degradation;ko00531//Glycosaminoglycan degradation;ko00604//Glycosphingolipid biosynthesis - ganglio series	K12309	-	GO:0016787//hydrolase activity;GO:0003824//catalytic activity;GO:0015925//galactosidase activity;GO:0004553//hydrolase activity, hydrolyzing O-glycosyl compounds;GO:0016798//hydrolase activity, acting on glycosyl bonds	GO:0044238//primary metabolic process;GO:0008152//metabolic process
TRINITY_DN355183_c1_g4_i1	204370	229940	Mhc	myosin heavy chain isoform 3, partial [Ocypode quadrata]	-	-	-	-	-	-	-
TRINITY_DN355186_c3_g4_i1	18957000	12893000	rps10	40S ribosomal protein S10 [Lepeophtheirus salmonis]	Genetic Information Processing	Translation	ko03010//Ribosome	K02947	GO:1990904//ribonucleoprotein complex;GO:0044424//intracellular part;GO:0005623//cell;GO:0005622//intracellular;GO:0030529//intracellular ribonucleoprotein complex;GO:0044464//cell part;GO:0032991//macromolecular complex	-	-
TRINITY_DN355192_c5_g2_i1	0	266160	SPBC1289.14	Adducin-related protein, partial [Stegodyphus mimosarum]	-	-	-	-	-	-	-
TRINITY_DN355196_c2_g2_i2	128430	351620	GRE2	PREDICTED: cinnamoyl-CoA reductase 2-like [Parasteatoda tepidariorum]	-	-	-	-	-	-	-
TRINITY_DN355200_c3_g2_i3	4045500	3319200	PMPCB	PREDICTED: mitochondrial-processing peptidase subunit beta-like [Limulus polyphemus]	-	-	-	-	-	GO:0016787//hydrolase activity;GO:0008233//peptidase activity;GO:0043167//ion binding;GO:0070011//peptidase activity, acting on L-amino acid peptides;GO:0005488//binding;GO:0043169//cation binding;GO:0004175//endopeptidase activity;GO:0003824//catalytic activity	GO:0043170//macromolecule metabolic process;GO:0071704//organic substance metabolic process;GO:0008152//metabolic process;GO:0044238//primary metabolic process;GO:0019538//protein metabolic process
TRINITY_DN355206_c1_g4_i2	445210	210600	Slc4a7	PREDICTED: band 3 anion transport protein-like [Hyalella azteca]	-	-	-	-	-	-	-
TRINITY_DN355215_c2_g3_i4	545790	524280	--	C-type lectin 4 [Palaemon modestus]	-	-	-	-	-	-	-
TRINITY_DN355358_c1_g1_i3	557290	205840	ACT2	actin, partial [Amerianna sp. MDJKKML-Australia]	Cellular Processes	Transport and catabolism	ko04145//Phagosome	K05692	-	-	-
TRINITY_DN355365_c1_g3_i2	178520	0	Ggh	PREDICTED: gamma-glutamyl hydrolase-like [Hyalella azteca]	Metabolism	Metabolism of cofactors and vitamins	ko00790//Folate biosynthesis	K01307	-	-	-
TRINITY_DN355394_c1_g1_i3	1358300	332630	Uap1	PREDICTED: UDP-N-acetylhexosamine pyrophosphorylase-like [Hyalella azteca]	Metabolism	Global and Overview;Carbohydrate metabolism	ko01100//Metabolic pathways;ko01130//Biosynthesis of antibiotics;ko00520//Amino sugar and nucleotide sugar metabolism	K00972	-	-	-
TRINITY_DN355457_c8_g1_i4	701740	477700	ERI3	PREDICTED: ERI1 exoribonuclease 3-like [Branchiostoma belcheri]	-	-	-	-	-	-	-
TRINITY_DN355463_c0_g2_i6	88568	529870	Rpn7	26S proteasome non-ATPase regulatory subunit 6, partial [Stegodyphus mimosarum]	Genetic Information Processing	Folding, sorting and degradation	ko03050//Proteasome	K03037	-	-	-
TRINITY_DN355515_c6_g1_i2	648300	284210	Pdhb	Pyruvate dehydrogenase E1 component subunit beta, mitochondrial [Zootermopsis nevadensis]	Metabolism	Carbohydrate metabolism;Global and Overview	ko01100//Metabolic pathways;ko01110//Biosynthesis of secondary metabolites;ko01130//Biosynthesis of antibiotics;ko01120//Microbial metabolism in diverse environments;ko01200//Carbon metabolism;ko00010//Glycolysis / Gluconeogenesis;ko00620//Pyruvate metabolism;ko00020//Citrate cycle (TCA cycle)	K00162	-	-	-
TRINITY_DN355543_c1_g3_i3	1544200	559870	UPB1	PREDICTED: beta-ureidopropionase-like [Limulus polyphemus]	Metabolism	Metabolism of cofactors and vitamins;Xenobiotics biodegradation and metabolism;Global and Overview;Nucleotide metabolism;Metabolism of other amino acids	ko01100//Metabolic pathways;ko00240//Pyrimidine metabolism;ko00983//Drug metabolism - other enzymes;ko00410//beta-Alanine metabolism;ko00770//Pantothenate and CoA biosynthesis	K01431	GO:0005737//cytoplasm;GO:0044424//intracellular part;GO:0005622//intracellular;GO:0005623//cell;GO:0044464//cell part;GO:0031988//membrane-bounded vesicle;GO:0043226//organelle;GO:0031982//vesicle;GO:0043227//membrane-bounded organelle;GO:0044444//cytoplasmic part	GO:0016787//hydrolase activity;GO:0043167//ion binding;GO:0016811//hydrolase activity, acting on carbon-nitrogen (but not peptide) bonds, in linear amides;GO:0043169//cation binding;GO:0005488//binding;GO:0003824//catalytic activity;GO:0016810//hydrolase activity, acting on carbon-nitrogen (but not peptide) bonds	GO:0044699//single-organism process;GO:1901564//organonitrogen compound metabolic process;GO:0016053//organic acid biosynthetic process;GO:0055086//nucleobase-containing small molecule metabolic process;GO:0008152//metabolic process;GO:0006213//pyrimidine nucleoside metabolic process;GO:0009987//cellular process;GO:0009112//nucleobase metabolic process;GO:0006807//nitrogen compound metabolic proc…
TRINITY_DN355582_c2_g1_i3	1737800	628430	fth1-a	ferritin [Marsupenaeus japonicus]	-	-	-	-	-	-	-
TRINITY_DN355631_c6_g4_i1	199330	0	DNAJA2	PREDICTED: dnaJ homolog subfamily A member 2-like, partial [Branchiostoma belcheri]	Genetic Information Processing	Folding, sorting and degradation	ko04141//Protein processing in endoplasmic reticulum	K09503	-	GO:0005515//protein binding;GO:0043167//ion binding;GO:0005488//binding;GO:0043169//cation binding	GO:0050896//response to stimulus;GO:0006950//response to stress;GO:0009987//cellular process;GO:0019538//protein metabolic process;GO:0044237//cellular metabolic process;GO:0044260//cellular macromolecule metabolic process;GO:0044238//primary metabolic process;GO:0043170//macromolecule metabolic process;GO:0008152//metabolic process;GO:0044267//cellular protein metabolic process;GO:0071704//organ…
TRINITY_DN355668_c1_g1_i1	16423000	28262000	--	Chitooligosaccharide deacetylase [Orchesella cincta]	-	-	-	-	-	-	-
TRINITY_DN355674_c4_g2_i9	3029100	4220600	Cp1	cathepsin L protein [Cherax quadricarinatus]	Cellular Processes	Transport and catabolism	ko04145//Phagosome;ko04142//Lysosome	K01365	-	GO:0016787//hydrolase activity;GO:0003824//catalytic activity	-
TRINITY_DN355703_c0_g2_i1	199880	0	TYMP	spermatogonial stem-cell renewal factor [Fenneropenaeus chinensis]	Metabolism	Nucleotide metabolism;Xenobiotics biodegradation and metabolism;Global and Overview	ko01100//Metabolic pathways;ko00240//Pyrimidine metabolism;ko00983//Drug metabolism - other enzymes	K00758	-	GO:0016740//transferase activity;GO:0016763//transferase activity, transferring pentosyl groups;GO:0003824//catalytic activity;GO:0016757//transferase activity, transferring glycosyl groups	GO:0008152//metabolic process
TRINITY_DN355706_c3_g1_i3	5039200	583170	GSTT1	GST-theta [Macrobrachium rosenbergii]	Metabolism	Metabolism of other amino acids;Xenobiotics biodegradation and metabolism	ko00480//Glutathione metabolism;ko00980//Metabolism of xenobiotics by cytochrome P450;ko00982//Drug metabolism - cytochrome P450	K00799	-	-	-
TRINITY_DN355904_c0_g2_i1	505250	0	Ugt2b7	PREDICTED: UDP-glucuronosyltransferase-like isoform X2 [Hyalella azteca]	Metabolism	Carbohydrate metabolism;Metabolism of cofactors and vitamins;Xenobiotics biodegradation and metabolism;Global and Overview	ko01100//Metabolic pathways;ko01110//Biosynthesis of secondary metabolites;ko00500//Starch and sucrose metabolism;ko00980//Metabolism of xenobiotics by cytochrome P450;ko00983//Drug metabolism - other enzymes;ko00982//Drug metabolism - cytochrome P450;ko00040//Pentose and glucuronate interconversions;ko00830//Retinol metabolism;ko00860//Porphyrin and chlorophyll metabolism;ko00053//Ascorbate and …	K00699	-	-	-
TRINITY_DN355911_c0_g1_i7	1176800	0	FMOGS-OX3	PREDICTED: flavin-containing monooxygenase FMO GS-OX-like 4 isoform X2 [Hyalella azteca]	-	-	-	-	-	-	-
TRINITY_DN355938_c4_g1_i1	2079800	1552200	--	beta-thymosin 2 [Pacifastacus leniusculus]	-	-	-	-	-	-	-
TRINITY_DN367083_c5_g2_i5	1195400	0	--	PREDICTED: uncharacterized protein LOC108673908, partial [Hyalella azteca]	-	-	-	-	-	-	-
TRINITY_DN356048_c0_g1_i4	694010	177570	AK3	adenylate kinase, partial [Litopenaeus vannamei]	Metabolism	Global and Overview;Nucleotide metabolism	ko01110//Biosynthesis of secondary metabolites;ko01130//Biosynthesis of antibiotics;ko00230//Purine metabolism	K00944	GO:0005622//intracellular;GO:0044444//cytoplasmic part;GO:0044424//intracellular part;GO:0005623//cell;GO:0043229//intracellular organelle;GO:0005737//cytoplasm;GO:0044464//cell part;GO:0043231//intracellular membrane-bounded organelle;GO:0005739//mitochondrion;GO:0043227//membrane-bounded organelle;GO:0043226//organelle	GO:0097159//organic cyclic compound binding;GO:0032550//purine ribonucleoside binding;GO:0097367//carbohydrate derivative binding;GO:0005488//binding;GO:0001882//nucleoside binding;GO:0016776//phosphotransferase activity, phosphate group as acceptor;GO:0032549//ribonucleoside binding;GO:0003824//catalytic activity;GO:0036094//small molecule binding;GO:0016740//transferase activity;GO:0016301//kin…	GO:1901360//organic cyclic compound metabolic process;GO:0006807//nitrogen compound metabolic process;GO:0008152//metabolic process;GO:0044710//single-organism metabolic process;GO:0046483//heterocycle metabolic process;GO:0006796//phosphate-containing compound metabolic process;GO:0006163//purine nucleotide metabolic process;GO:0044281//small molecule metabolic process;GO:0009117//nucleotide met…
TRINITY_DN356048_c0_g3_i1	1375200	0	AK3	adenylate kinase, partial [Litopenaeus vannamei]	Metabolism	Nucleotide metabolism;Global and Overview	ko01110//Biosynthesis of secondary metabolites;ko01130//Biosynthesis of antibiotics;ko00230//Purine metabolism	K00944	GO:0043226//organelle;GO:0005622//intracellular;GO:0043227//membrane-bounded organelle;GO:0044444//cytoplasmic part;GO:0043229//intracellular organelle;GO:0044422//organelle part;GO:0044464//cell part;GO:0044429//mitochondrial part;GO:0043231//intracellular membrane-bounded organelle;GO:0005623//cell;GO:0044424//intracellular part;GO:0005737//cytoplasm;GO:0005739//mitochondrion;GO:0044446//intrac…	GO:0016772//transferase activity, transferring phosphorus-containing groups;GO:0032549//ribonucleoside binding;GO:0001882//nucleoside binding;GO:0005488//binding;GO:0036094//small molecule binding;GO:0097367//carbohydrate derivative binding;GO:0003824//catalytic activity;GO:0032550//purine ribonucleoside binding;GO:0016740//transferase activity;GO:0097159//organic cyclic compound binding;GO:00018…	GO:0046483//heterocycle metabolic process;GO:0019438//aromatic compound biosynthetic process;GO:1901135//carbohydrate derivative metabolic process;GO:1901564//organonitrogen compound metabolic process;GO:0009152//purine ribonucleotide biosynthetic process;GO:0034641//cellular nitrogen compound metabolic process;GO:0009117//nucleotide metabolic process;GO:1901576//organic substance biosynthetic pr…
TRINITY_DN356101_c3_g2_i6	1670400	701390	--	-	-	-	-	-	-	-	-
TRINITY_DN356105_c3_g1_i1	753960	411790	PCK2	phosphoenolpyruvate carboxykinase [Litopenaeus vannamei]	Environmental Information Processing;Metabolism	Carbohydrate metabolism;Global and Overview;Signal transduction	ko01100//Metabolic pathways;ko01110//Biosynthesis of secondary metabolites;ko01130//Biosynthesis of antibiotics;ko01120//Microbial metabolism in diverse environments;ko00010//Glycolysis / Gluconeogenesis;ko04068//FoxO signaling pathway;ko00620//Pyruvate metabolism;ko00020//Citrate cycle (TCA cycle)	K01596	-	-	-
TRINITY_DN356191_c4_g1_i6	7975000	0	--	heat shock protein [Cherax quadricarinatus]	Environmental Information Processing	Signal transduction	ko04010//MAPK signaling pathway;ko04370//VEGF signaling pathway	K04455	-	-	-
TRINITY_DN356201_c2_g1_i5	304190	181400	Mlc2	Lit v 3 allergen myosin light chain [Litopenaeus vannamei]	-	-	-	-	-	-	-
TRINITY_DN356212_c2_g4_i6	4213300	2279300	Pdia6	protein disulfide isomerase A6 [Penaeus monodon]	Genetic Information Processing	Folding, sorting and degradation	ko04141//Protein processing in endoplasmic reticulum	K09584	-	GO:0003824//catalytic activity	GO:0019725//cellular homeostasis;GO:0009987//cellular process;GO:0044699//single-organism process;GO:0065008//regulation of biological quality;GO:0044763//single-organism cellular process;GO:0065007//biological regulation;GO:0042592//homeostatic process
TRINITY_DN356234_c2_g1_i3	0	627190	Mhc	PREDICTED: myosin heavy chain, muscle-like isoform X2 [Hyalella azteca]	-	-	-	-	-	-	-
TRINITY_DN356242_c2_g1_i4	0	2628800	SmD1	PREDICTED: small nuclear ribonucleoprotein Sm D1-like [Hyalella azteca]	Genetic Information Processing	Transcription	ko03040//Spliceosome	K11087	GO:0044424//intracellular part;GO:0005634//nucleus;GO:0044464//cell part;GO:0043229//intracellular organelle;GO:0044446//intracellular organelle part;GO:0043231//intracellular membrane-bounded organelle;GO:0005737//cytoplasm;GO:0005681//spliceosomal complex;GO:0044444//cytoplasmic part;GO:0043226//organelle;GO:0005623//cell;GO:0005622//intracellular;GO:0044428//nuclear part;GO:0032991//macromolec…	-	GO:0006807//nitrogen compound metabolic process;GO:0008152//metabolic process;GO:0043170//macromolecule metabolic process;GO:0071704//organic substance metabolic process;GO:0090304//nucleic acid metabolic process;GO:0006725//cellular aromatic compound metabolic process;GO:0046483//heterocycle metabolic process;GO:0034641//cellular nitrogen compound metabolic process;GO:0000377//RNA splicing, via …
TRINITY_DN356255_c0_g2_i1	17815000	12424000	TM1	PREDICTED: tropomyosin isoform X24 [Hyalella azteca]	-	-	-	-	-	-	-
TRINITY_DN356265_c5_g1_i2	1340100	1646400	--	PREDICTED: pancreatic lipase-related protein 2-like isoform X1 [Hyalella azteca]	-	-	-	-	-	-	-
TRINITY_DN356265_c5_g4_i2	1855200	216310	Pnlip	PREDICTED: pancreatic lipase-related protein 2-like isoform X3 [Hyalella azteca]	Metabolism	Global and Overview;Lipid metabolism	ko01100//Metabolic pathways;ko00561//Glycerolipid metabolism	K14073	-	-	-
TRINITY_DN356327_c3_g6_i1	2067100	3892100	GPX2	selenium-dependent glutathione peroxidase [Macrobrachium rosenbergii]	Metabolism	Lipid metabolism;Metabolism of other amino acids	ko00480//Glutathione metabolism;ko00590//Arachidonic acid metabolism	K00432	-	-	-
TRINITY_DN356351_c5_g2_i11	348180	0	--	Zinc-type alcohol dehydrogenase-like protein [Zootermopsis nevadensis]	-	-	-	-	-	-	-
TRINITY_DN356383_c0_g2_i4	4338900	2380500	CAT	catalase [Macrobrachium rosenbergii]	Cellular Processes;Metabolism;Environmental Information Processing;Organismal Systems	Transport and catabolism;Aging;Global and Overview;Signal transduction;Amino acid metabolism;Carbohydrate metabolism	ko01110//Biosynthesis of secondary metabolites;ko01130//Biosynthesis of antibiotics;ko01200//Carbon metabolism;ko04146//Peroxisome;ko04068//FoxO signaling pathway;ko00630//Glyoxylate and dicarboxylate metabolism;ko04213//Longevity regulating pathway - multiple species;ko00380//Tryptophan metabolism	K03781	-	GO:0016209//antioxidant activity;GO:0097159//organic cyclic compound binding;GO:0043169//cation binding;GO:0046906//tetrapyrrole binding;GO:0005488//binding;GO:0043167//ion binding;GO:1901363//heterocyclic compound binding;GO:0003824//catalytic activity	GO:0044237//cellular metabolic process;GO:0008152//metabolic process;GO:0044699//single-organism process;GO:0006950//response to stress;GO:0044710//single-organism metabolic process;GO:0042743//hydrogen peroxide metabolic process;GO:0050896//response to stimulus;GO:0072593//reactive oxygen species metabolic process;GO:0009987//cellular process
TRINITY_DN356427_c3_g1_i7	2669100	0	RAB5B	Rab5C [Macrobrachium rosenbergii]	Cellular Processes	Transport and catabolism	ko04145//Phagosome;ko04144//Endocytosis	K07888	-	-	-
TRINITY_DN356476_c1_g1_i7	3140200	1717500	--	Aminopeptidase YwaD [Orchesella cincta]	-	-	-	-	-	-	-
TRINITY_DN356491_c3_g2_i1	21525000	0	Rab39b	PREDICTED: ras-related protein Rab-39B [Nicrophorus vespilloides]	-	-	-	-	GO:0044464//cell part;GO:0005623//cell	GO:0016787//hydrolase activity;GO:0032549//ribonucleoside binding;GO:0016818//hydrolase activity, acting on acid anhydrides, in phosphorus-containing anhydrides;GO:0097159//organic cyclic compound binding;GO:0032550//purine ribonucleoside binding;GO:1901363//heterocyclic compound binding;GO:0097367//carbohydrate derivative binding;GO:0036094//small molecule binding;GO:0001882//nucleoside binding;…	GO:0035556//intracellular signal transduction;GO:0006810//transport;GO:0044699//single-organism process;GO:0009987//cellular process;GO:0051179//localization;GO:0008104//protein localization;GO:0033036//macromolecule localization;GO:0050794//regulation of cellular process;GO:0015031//protein transport;GO:0065007//biological regulation;GO:0016482//cytoplasmic transport;GO:0051641//cellular localiz…
TRINITY_DN356500_c7_g2_i6	2023200	370640	SCCPDH	PREDICTED: saccharopine dehydrogenase-like oxidoreductase [Crassostrea gigas]	-	-	-	-	-	-	-
TRINITY_DN356504_c1_g1_i2	2113500	1460000	Psmb5	PREDICTED: proteasome subunit beta type-5 [Athalia rosae]	Genetic Information Processing	Folding, sorting and degradation	ko03050//Proteasome	K02737	-	-	-
TRINITY_DN356571_c2_g2_i7	219880	1432900	--	-	-	-	-	-	-	-	-
TRINITY_DN356634_c4_g2_i1	0	2445500	--	C-type lectin-like domain-containing protein PtLP [Portunus trituberculatus]	-	-	-	-	-	-	-
TRINITY_DN356655_c6_g1_i3	183200	654860	ENOSF1	Mitochondrial enolase superfamily member 1 [Zootermopsis nevadensis]	Metabolism	Global and Overview;Carbohydrate metabolism	ko01120//Microbial metabolism in diverse environments;ko00051//Fructose and mannose metabolism	K18334	-	-	GO:0006082//organic acid metabolic process;GO:0006520//cellular amino acid metabolic process;GO:0043436//oxoacid metabolic process;GO:0019752//carboxylic acid metabolic process;GO:0044763//single-organism cellular process;GO:0008152//metabolic process;GO:0044699//single-organism process;GO:0009987//cellular process;GO:0006807//nitrogen compound metabolic process;GO:1901564//organonitrogen compoun…
TRINITY_DN356670_c1_g2_i3	100540	165440	Cctgamma	PREDICTED: T-complex protein 1 subunit gamma-like isoform X1 [Hyalella azteca]	-	-	-	-	-	-	-
TRINITY_DN356675_c0_g1_i2	75872	782050	Vinc	PREDICTED: vinculin-like isoform X8 [Limulus polyphemus]	-	-	-	-	-	-	-
TRINITY_DN356791_c1_g1_i3	9478800	7501000	NPL	PREDICTED: N-acetylneuraminate lyase-like [Hyalella azteca]	Metabolism	Carbohydrate metabolism	ko00520//Amino sugar and nucleotide sugar metabolism	K01639	-	-	-
TRINITY_DN356925_c3_g1_i3	2832700	7861700	Cth	PREDICTED: cystathionine gamma-lyase-like [Hyalella azteca]	Metabolism	Metabolism of other amino acids;Amino acid metabolism;Global and Overview	ko01100//Metabolic pathways;ko01130//Biosynthesis of antibiotics;ko01230//Biosynthesis of amino acids;ko00260//Glycine, serine and threonine metabolism;ko00270//Cysteine and methionine metabolism;ko00450//Selenocompound metabolism	K01758	-	GO:0043168//anion binding;GO:0043167//ion binding;GO:0003824//catalytic activity;GO:0005488//binding	-
TRINITY_DN356934_c3_g2_i6	109500	0	PANK3	PREDICTED: pantothenate kinase 3-like [Hyalella azteca]	Metabolism	Metabolism of cofactors and vitamins;Global and Overview	ko01100//Metabolic pathways;ko00770//Pantothenate and CoA biosynthesis	K09680	-	-	-
TRINITY_DN357001_c0_g1_i3	573390	0	Arpc4	arp2/3 complex 20 kd subunit [Scylla paramamosain]	Cellular Processes	Transport and catabolism	ko04144//Endocytosis	K05755	-	-	-
TRINITY_DN357043_c2_g2_i2	8449900	2062200	HSD17B8	estradiol 17-beta-dehydrogenase 8, partial [Penaeus monodon]	-	-	-	-	-	-	-
TRINITY_DN357055_c4_g1_i1	1661800	1121000	Tagln3	calponin/transgelin [Riptortus pedestris]	-	-	-	-	-	-	-
TRINITY_DN357090_c1_g1_i10	9458200	25113000	bhmt	PREDICTED: betaine--homocysteine S-methyltransferase 1-like [Hyalella azteca]	Metabolism	Global and Overview;Amino acid metabolism	ko01100//Metabolic pathways;ko00260//Glycine, serine and threonine metabolism;ko00270//Cysteine and methionine metabolism	K00544	-	GO:0046872//metal ion binding;GO:0005488//binding;GO:0016741//transferase activity, transferring one-carbon groups;GO:0043167//ion binding;GO:0046914//transition metal ion binding;GO:0008172//S-methyltransferase activity;GO:0003824//catalytic activity;GO:0008168//methyltransferase activity;GO:0043169//cation binding;GO:0016740//transferase activity	GO:0009987//cellular process;GO:0044238//primary metabolic process;GO:0008152//metabolic process;GO:0006082//organic acid metabolic process;GO:0044711//single-organism biosynthetic process;GO:1901566//organonitrogen compound biosynthetic process;GO:0044699//single-organism process;GO:0044281//small molecule metabolic process;GO:0006790//sulfur compound metabolic process;GO:0071704//organic substa…
TRINITY_DN357093_c6_g1_i3	6914000	1148200	PDIA3	endoplasmic reticulum protein 57 [Penaeus monodon]	Genetic Information Processing	Folding, sorting and degradation	ko04141//Protein processing in endoplasmic reticulum	K08056	-	GO:0003824//catalytic activity	-
TRINITY_DN357113_c1_g3_i2	86047	188650	DERA	PREDICTED: deoxyribose-phosphate aldolase-like [Branchiostoma belcheri]	Metabolism	Carbohydrate metabolism	ko00030//Pentose phosphate pathway	K01619	GO:0043227//membrane-bounded organelle;GO:0005623//cell;GO:0044464//cell part;GO:0031982//vesicle;GO:0005622//intracellular;GO:0031988//membrane-bounded vesicle;GO:0044424//intracellular part;GO:0043226//organelle	GO:0016829//lyase activity;GO:0003824//catalytic activity;GO:0016832//aldehyde-lyase activity;GO:0016830//carbon-carbon lyase activity	GO:1901564//organonitrogen compound metabolic process;GO:0009120//deoxyribonucleoside metabolic process;GO:1901575//organic substance catabolic process;GO:0044281//small molecule metabolic process;GO:0055086//nucleobase-containing small molecule metabolic process;GO:0071704//organic substance metabolic process;GO:1901360//organic cyclic compound metabolic process;GO:0044710//single-organism metab…
TRINITY_DN357216_c2_g4_i1	163220	0	Psmd1	PREDICTED: 26S proteasome non-ATPase regulatory subunit 1-like isoform X2 [Hyalella azteca]	Genetic Information Processing	Folding, sorting and degradation	ko03050//Proteasome	K03032	-	-	GO:0050789//regulation of biological process;GO:0009894//regulation of catabolic process;GO:0065007//biological regulation;GO:0019222//regulation of metabolic process
TRINITY_DN357216_c2_g6_i2	87190	0	Rpn2	PREDICTED: 26S proteasome non-ATPase regulatory subunit 1-like isoform X1 [Hyalella azteca]	Genetic Information Processing	Folding, sorting and degradation	ko03050//Proteasome	K03032	-	-	-
TRINITY_DN357222_c4_g2_i2	3772700	3797100	FAL1	eukaryotic initiation factor 4A, partial [Scylla paramamosain]	Genetic Information Processing	Translation	ko03013//RNA transport	K03257	GO:0031988//membrane-bounded vesicle;GO:0032991//macromolecular complex;GO:0031982//vesicle;GO:0044464//cell part;GO:0043227//membrane-bounded organelle;GO:0043229//intracellular organelle;GO:0044424//intracellular part;GO:0005623//cell;GO:0005737//cytoplasm;GO:0043234//protein complex;GO:0043226//organelle;GO:0043231//intracellular membrane-bounded organelle;GO:0044444//cytoplasmic part;GO:00056…	GO:0003824//catalytic activity;GO:0032549//ribonucleoside binding;GO:0001882//nucleoside binding;GO:0001883//purine nucleoside binding;GO:0016462//pyrophosphatase activity;GO:0005488//binding;GO:0044822//poly(A) RNA binding;GO:0032550//purine ribonucleoside binding;GO:0036094//small molecule binding;GO:0003676//nucleic acid binding;GO:0017111//nucleoside-triphosphatase activity;GO:1901363//hetero…	GO:0032502//developmental process;GO:0043603//cellular amide metabolic process;GO:0050794//regulation of cellular process;GO:0050790//regulation of catalytic activity;GO:0044419//interspecies interaction between organisms;GO:0009058//biosynthetic process;GO:0046483//heterocycle metabolic process;GO:0044403//symbiosis, encompassing mutualism through parasitism;GO:0071704//organic substance metabol…
TRINITY_DN357222_c4_g4_i2	8063600	0	TIF1	eukaryotic initiation factor eIF-4A like protein, partial [Marsupenaeus japonicus]	Genetic Information Processing	Translation	ko03013//RNA transport	K03257	-	GO:0005488//binding;GO:0036094//small molecule binding;GO:0097367//carbohydrate derivative binding;GO:0016787//hydrolase activity;GO:0001882//nucleoside binding;GO:0003824//catalytic activity;GO:0097159//organic cyclic compound binding;GO:0017111//nucleoside-triphosphatase activity;GO:0016818//hydrolase activity, acting on acid anhydrides, in phosphorus-containing anhydrides;GO:1901363//heterocyc…	GO:0071704//organic substance metabolic process;GO:1901566//organonitrogen compound biosynthetic process;GO:0044267//cellular protein metabolic process;GO:0043170//macromolecule metabolic process;GO:0006412//translation;GO:1901576//organic substance biosynthetic process;GO:0010467//gene expression;GO:0043603//cellular amide metabolic process;GO:0034641//cellular nitrogen compound metabolic proces…
TRINITY_DN357262_c2_g1_i1	3988100	11302000	RpL28	60S Ribosomal Protein L28 [Pantala flavescens]	Genetic Information Processing	Translation	ko03010//Ribosome	K02903	GO:0030529//intracellular ribonucleoprotein complex;GO:0043226//organelle;GO:0044464//cell part;GO:0043228//non-membrane-bounded organelle;GO:0005622//intracellular;GO:1990904//ribonucleoprotein complex;GO:0043231//intracellular membrane-bounded organelle;GO:0043229//intracellular organelle;GO:0032991//macromolecular complex;GO:0043227//membrane-bounded organelle;GO:0043232//intracellular non-mem…	GO:0003676//nucleic acid binding;GO:0005488//binding;GO:0005515//protein binding;GO:0097159//organic cyclic compound binding;GO:0046983//protein dimerization activity;GO:1901363//heterocyclic compound binding	GO:0010467//gene expression;GO:0008152//metabolic process;GO:0071704//organic substance metabolic process;GO:0043170//macromolecule metabolic process
TRINITY_DN357425_c0_g1_i1	15228000	2884200	rps19	ribosomal protein S19 [Procambarus clarkii]	Genetic Information Processing	Translation	ko03010//Ribosome	K02966	-	-	-
TRINITY_DN357506_c4_g1_i3	237210	0	TPMT	Thiopurine S-methyltransferase, partial [Daphnia magna]	Metabolism	Xenobiotics biodegradation and metabolism	ko00983//Drug metabolism - other enzymes	K00569	-	GO:0016740//transferase activity;GO:0003824//catalytic activity	-
TRINITY_DN357508_c4_g2_i7	2852800	2296600	Canx	calnexin [Penaeus monodon]	Genetic Information Processing;Cellular Processes	Transport and catabolism;Folding, sorting and degradation	ko04145//Phagosome;ko04141//Protein processing in endoplasmic reticulum	K08054	-	-	-
TRINITY_DN357544_c2_g2_i5	629310	418030	STS	PREDICTED: steryl-sulfatase-like [Lingula anatina]	-	-	-	-	-	-	-
TRINITY_DN357544_c2_g2_i6	11034000	6512300	STS	PREDICTED: steryl-sulfatase-like [Lingula anatina]	-	-	-	-	-	-	-
TRINITY_DN357544_c2_g4_i1	177570	301170	Sts	PREDICTED: arylsulfatase D-like [Hyalella azteca]	-	-	-	-	-	-	-
TRINITY_DN357664_c1_g3_i3	1040700	1867900	RPN2	PREDICTED: dolichyl-diphosphooligosaccharide--protein glycosyltransferase subunit 2-like isoform X2 [Hyalella azteca]	Metabolism;Genetic Information Processing	Folding, sorting and degradation;Glycan biosynthesis and metabolism;Global and Overview	ko01100//Metabolic pathways;ko04141//Protein processing in endoplasmic reticulum;ko00510//N-Glycan biosynthesis	K12667	-	-	-
TRINITY_DN357679_c1_g1_i9	9275500	8091400	Ces4a	JHE-like carboxylesterase 1 [Pandalopsis japonica]	-	-	-	-	-	-	-
TRINITY_DN59509_c0_g1_i1	175890	394250	csnk2b	PREDICTED: casein kinase II subunit beta [Limulus polyphemus]	Cellular Processes;Genetic Information Processing;Environmental Information Processing	Translation;Signal transduction;Cellular commiunity	ko04310//Wnt signaling pathway;ko03008//Ribosome biogenesis in eukaryotes;ko04520//Adherens junction;ko04530//Tight junction;ko04064//NF-kappa B signaling pathway	K03115	GO:0043229//intracellular organelle;GO:0005623//cell;GO:0044464//cell part;GO:0032991//macromolecular complex;GO:0044424//intracellular part;GO:0043227//membrane-bounded organelle;GO:0005622//intracellular;GO:0031982//vesicle;GO:0043231//intracellular membrane-bounded organelle;GO:0031988//membrane-bounded vesicle;GO:0043234//protein complex;GO:0016020//membrane;GO:0043226//organelle	GO:0016772//transferase activity, transferring phosphorus-containing groups;GO:0098772//molecular function regulator;GO:0005488//binding;GO:0003824//catalytic activity;GO:0030234//enzyme regulator activity;GO:0005515//protein binding;GO:0019207//kinase regulator activity;GO:0043167//ion binding;GO:0016740//transferase activity;GO:0043169//cation binding	GO:0003159//morphogenesis of an endothelium;GO:0048518//positive regulation of biological process;GO:0044767//single-organism developmental process;GO:0032268//regulation of cellular protein metabolic process;GO:0080090//regulation of primary metabolic process;GO:0009987//cellular process;GO:0009966//regulation of signal transduction;GO:0010633//negative regulation of epithelial cell migration;GO…
TRINITY_DN357719_c1_g3_i2	143610	117290	Dars	PREDICTED: aspartate--tRNA ligase, cytoplasmic-like [Hyalella azteca]	Genetic Information Processing	Translation	ko00970//Aminoacyl-tRNA biosynthesis	K01876	GO:0044424//intracellular part;GO:0005623//cell;GO:0044464//cell part;GO:0005622//intracellular	GO:0001882//nucleoside binding;GO:0004812//aminoacyl-tRNA ligase activity;GO:0005488//binding;GO:0016875//ligase activity, forming carbon-oxygen bonds;GO:1901363//heterocyclic compound binding;GO:0016874//ligase activity;GO:0097367//carbohydrate derivative binding;GO:0036094//small molecule binding;GO:0001883//purine nucleoside binding;GO:0032550//purine ribonucleoside binding;GO:0097159//organic…	GO:0071704//organic substance metabolic process;GO:0043604//amide biosynthetic process;GO:0043038//amino acid activation;GO:0044260//cellular macromolecule metabolic process;GO:0044281//small molecule metabolic process;GO:0009987//cellular process;GO:0006725//cellular aromatic compound metabolic process;GO:0034660//ncRNA metabolic process;GO:0019752//carboxylic acid metabolic process;GO:0044237//…
TRINITY_DN357724_c1_g2_i5	65154	0	PPIB	kelch motif family protein [Stylonychia lemnae]	-	-	-	-	-	-	-
TRINITY_DN357764_c0_g1_i4	50215	26360	SF3B1	PREDICTED: splicing factor 3B subunit 1-like isoform X1 [Hyalella azteca]	Genetic Information Processing	Transcription	ko03040//Spliceosome	K12828	-	-	-
TRINITY_DN357789_c0_g3_i3	36374000	29004000	--	crustacyanin-like lipocalin [Macrobrachium rosenbergii]	-	-	-	-	-	-	-
TRINITY_DN357844_c0_g6_i3	425280	0	DDX3Y	PL10A [Macrobrachium nipponense]	-	-	-	-	GO:0043231//intracellular membrane-bounded organelle;GO:0043227//membrane-bounded organelle;GO:0043229//intracellular organelle;GO:0005623//cell;GO:0044464//cell part;GO:0005622//intracellular;GO:0043226//organelle;GO:0044424//intracellular part	GO:0016817//hydrolase activity, acting on acid anhydrides;GO:0003676//nucleic acid binding;GO:0097367//carbohydrate derivative binding;GO:0016787//hydrolase activity;GO:0001883//purine nucleoside binding;GO:0097159//organic cyclic compound binding;GO:1901363//heterocyclic compound binding;GO:0032549//ribonucleoside binding;GO:0001882//nucleoside binding;GO:0032550//purine ribonucleoside binding;G…	-
TRINITY_DN357845_c3_g2_i1	30984000	49234000	LCP1	cathepsin L [Palaemon carinicauda]	Cellular Processes	Transport and catabolism	ko04145//Phagosome;ko04142//Lysosome	K01365	-	GO:0003824//catalytic activity;GO:0008233//peptidase activity;GO:0016787//hydrolase activity	-
TRINITY_DN357845_c4_g1_i1	3912700	2353000	LCP1	cathepsin L, partial [Palaemon varians]	-	-	-	-	-	-	-
TRINITY_DN357845_c4_g1_i2	34743000	46980000	LCP2	cathepsin L [Palaemon carinicauda]	Cellular Processes	Transport and catabolism	ko04145//Phagosome;ko04142//Lysosome	K01365	-	GO:0016787//hydrolase activity;GO:0008233//peptidase activity;GO:0003824//catalytic activity	-
TRINITY_DN357845_c4_g2_i2	323640	0	LCP2	cathepsin L, partial [Palaemon varians]	Cellular Processes;Organismal Systems	Immune system;Transport and catabolism	ko04145//Phagosome;ko04142//Lysosome;ko04612//Antigen processing and presentation	K01365	-	GO:0016787//hydrolase activity;GO:0003824//catalytic activity	-
TRINITY_DN357845_c4_g4_i3	35190000	87388000	Cp1	cathepsin L, partial [Palaemon varians]	Cellular Processes	Transport and catabolism	ko04145//Phagosome;ko04142//Lysosome	K01365	-	GO:0003824//catalytic activity;GO:0016787//hydrolase activity;GO:0008233//peptidase activity	-
TRINITY_DN357971_c1_g1_i1	3981900	2144400	Hsp90b1	endoplasmin [Penaeus monodon]	Genetic Information Processing	Folding, sorting and degradation	ko04141//Protein processing in endoplasmic reticulum	K09487	-	-	-
TRINITY_DN357988_c3_g2_i6	469000	0	exc-4	chloride intracellular channel [Portunus trituberculatus]	-	-	-	-	-	-	-
TRINITY_DN358020_c3_g3_i3	3268600	5870800	DDX39B	DEAD(Asp-Glu-Ala-Asp) box polypeptide 39 [Macrobrachium nipponense]	Genetic Information Processing	Transcription;Translation	ko03013//RNA transport;ko03040//Spliceosome;ko03015//mRNA surveillance pathway	K12812	-	GO:0097159//organic cyclic compound binding;GO:0003824//catalytic activity;GO:0032549//ribonucleoside binding;GO:0097367//carbohydrate derivative binding;GO:0001882//nucleoside binding;GO:0017111//nucleoside-triphosphatase activity;GO:0016818//hydrolase activity, acting on acid anhydrides, in phosphorus-containing anhydrides;GO:0005488//binding;GO:0036094//small molecule binding;GO:0032550//purin…	-
TRINITY_DN358020_c3_g4_i3	8971200	5590100	Hel25E	PREDICTED: spliceosome RNA helicase Ddx39b-like [Strongylocentrotus purpuratus]	Genetic Information Processing	Translation;Transcription	ko03013//RNA transport;ko03040//Spliceosome;ko03015//mRNA surveillance pathway	K12812	GO:0043231//intracellular membrane-bounded organelle;GO:0044424//intracellular part;GO:0005622//intracellular;GO:0043227//membrane-bounded organelle;GO:0044464//cell part;GO:0043229//intracellular organelle;GO:0043226//organelle;GO:0005623//cell	GO:0016462//pyrophosphatase activity;GO:0032550//purine ribonucleoside binding;GO:0003723//RNA binding;GO:0001883//purine nucleoside binding;GO:0001882//nucleoside binding;GO:0036094//small molecule binding;GO:0003676//nucleic acid binding;GO:0003824//catalytic activity;GO:0016787//hydrolase activity;GO:0032549//ribonucleoside binding;GO:0016817//hydrolase activity, acting on acid anhydrides;GO:0…	GO:0051234//establishment of localization;GO:0006405//RNA export from nucleus;GO:0071702//organic substance transport;GO:0016070//RNA metabolic process;GO:0006403//RNA localization;GO:1901360//organic cyclic compound metabolic process;GO:0046483//heterocycle metabolic process;GO:0006807//nitrogen compound metabolic process;GO:0051236//establishment of RNA localization;GO:0000375//RNA splicing, vi…
TRINITY_DN358087_c4_g1_i1	26888000	31823000	RPS20	40S ribosomal protein S20 [Procambarus clarkii]	Genetic Information Processing	Translation	ko03010//Ribosome	K02969	GO:0031988//membrane-bounded vesicle;GO:0043232//intracellular non-membrane-bounded organelle;GO:0044391//ribosomal subunit;GO:0005737//cytoplasm;GO:0044422//organelle part;GO:0005622//intracellular;GO:0032991//macromolecular complex;GO:0043229//intracellular organelle;GO:0005840//ribosome;GO:0005623//cell;GO:0044424//intracellular part;GO:1990904//ribonucleoprotein complex;GO:0043228//non-membra…	GO:0003676//nucleic acid binding;GO:1901363//heterocyclic compound binding;GO:0003723//RNA binding;GO:0005198//structural molecule activity;GO:0005488//binding;GO:0097159//organic cyclic compound binding	GO:0022411//cellular component disassembly;GO:0008104//protein localization;GO:0044699//single-organism process;GO:0009059//macromolecule biosynthetic process;GO:0000956//nuclear-transcribed mRNA catabolic process;GO:0006612//protein targeting to membrane;GO:0034655//nucleobase-containing compound catabolic process;GO:0046483//heterocycle metabolic process;GO:0043604//amide biosynthetic process;G…
TRINITY_DN358109_c3_g4_i4	10475	0	LARS	PREDICTED: leucine--tRNA ligase, cytoplasmic-like [Hyalella azteca]	Genetic Information Processing	Translation	ko00970//Aminoacyl-tRNA biosynthesis	K01869	GO:0044464//cell part;GO:0005622//intracellular;GO:0005623//cell;GO:0044424//intracellular part	GO:0003824//catalytic activity;GO:0016876//ligase activity, forming aminoacyl-tRNA and related compounds;GO:0016875//ligase activity, forming carbon-oxygen bonds;GO:0016874//ligase activity;GO:0004812//aminoacyl-tRNA ligase activity	GO:0008152//metabolic process;GO:0016070//RNA metabolic process;GO:0044281//small molecule metabolic process;GO:0006139//nucleobase-containing compound metabolic process;GO:0009059//macromolecule biosynthetic process;GO:0044710//single-organism metabolic process;GO:1901576//organic substance biosynthetic process;GO:0006807//nitrogen compound metabolic process;GO:0044267//cellular protein metaboli…
TRINITY_DN358135_c0_g3_i2	13392000	21016000	Gba	PREDICTED: glucosylceramidase-like isoform X2 [Hyalella azteca]	Cellular Processes;Metabolism	Glycan biosynthesis and metabolism;Global and Overview;Transport and catabolism;Lipid metabolism	ko01100//Metabolic pathways;ko04142//Lysosome;ko00600//Sphingolipid metabolism;ko00511//Other glycan degradation	K01201	-	-	GO:0044763//single-organism cellular process;GO:0044255//cellular lipid metabolic process;GO:0044237//cellular metabolic process;GO:0009987//cellular process;GO:0006807//nitrogen compound metabolic process;GO:0006643//membrane lipid metabolic process;GO:0006665//sphingolipid metabolic process;GO:1901564//organonitrogen compound metabolic process;GO:0044699//single-organism process;GO:0071704//org…
TRINITY_DN358147_c0_g1_i6	1264000	1287800	Atp6v0a1	V-H-ATPase subunit A [Litopenaeus vannamei]	Cellular Processes;Metabolism	Energy metabolism;Transport and catabolism;Global and Overview	ko01100//Metabolic pathways;ko04145//Phagosome;ko04142//Lysosome;ko00190//Oxidative phosphorylation	K02154	-	-	-
TRINITY_DN358181_c3_g1_i4	332660	276040	Copg2	PREDICTED: coatomer subunit gamma-2-like [Hyalella azteca]	-	-	-	-	GO:0043231//intracellular membrane-bounded organelle;GO:0044464//cell part;GO:0005622//intracellular;GO:0044444//cytoplasmic part;GO:0005798//Golgi-associated vesicle;GO:0098588//bounding membrane of organelle;GO:0044425//membrane part;GO:0000139//Golgi membrane;GO:0030135//coated vesicle;GO:0043226//organelle;GO:0043234//protein complex;GO:0016020//membrane;GO:0098805//whole membrane;GO:0005794/…	-	GO:0016192//vesicle-mediated transport;GO:0015031//protein transport;GO:0048193//Golgi vesicle transport;GO:1902582//single-organism intracellular transport;GO:0044765//single-organism transport;GO:0045184//establishment of protein localization;GO:1902578//single-organism localization;GO:0051649//establishment of localization in cell;GO:0051641//cellular localization;GO:0033036//macromolecule loc…
TRINITY_DN358206_c1_g1_i1	35259000	63243000	Gba	PREDICTED: glucosylceramidase-like [Hyalella azteca]	Cellular Processes;Metabolism	Glycan biosynthesis and metabolism;Transport and catabolism;Global and Overview;Lipid metabolism	ko01100//Metabolic pathways;ko04142//Lysosome;ko00600//Sphingolipid metabolism;ko00511//Other glycan degradation	K01201	-	-	-
TRINITY_DN358206_c1_g1_i14	816190	4389600	Gba	PREDICTED: glucosylceramidase-like [Hyalella azteca]	Cellular Processes;Metabolism	Lipid metabolism;Glycan biosynthesis and metabolism;Transport and catabolism;Global and Overview	ko01100//Metabolic pathways;ko04142//Lysosome;ko00600//Sphingolipid metabolism;ko00511//Other glycan degradation	K01201	-	-	-
TRINITY_DN358279_c1_g1_i1	2712300	3629300	NAGA	Alpha-N-acetylgalactosaminidase [Harpegnathos saltator]	Metabolism;Cellular Processes	Glycan biosynthesis and metabolism;Transport and catabolism	ko04142//Lysosome;ko00603//Glycosphingolipid biosynthesis - globo series	K01204	-	-	-
TRINITY_DN358362_c5_g2_i7	3818100	4125400	UQCRC2	PREDICTED: cytochrome b-c1 complex subunit 2, mitochondrial [Tribolium castaneum]	Metabolism	Global and Overview;Energy metabolism	ko01100//Metabolic pathways;ko00190//Oxidative phosphorylation	K00415	-	-	-
TRINITY_DN358380_c2_g2_i13	1759700	1007700	Lam	PREDICTED: lamin Dm0-like [Hyalella azteca]	-	-	-	-	GO:0044422//organelle part;GO:0043226//organelle;GO:0044424//intracellular part;GO:0044464//cell part;GO:0044446//intracellular organelle part;GO:0005622//intracellular;GO:0043229//intracellular organelle;GO:0005623//cell	-	-
TRINITY_DN358410_c2_g1_i1	8084800	2272900	ATPsyn-b	F0-ATP synthase b-chain [Litopenaeus vannamei]	Metabolism	Energy metabolism;Global and Overview	ko01100//Metabolic pathways;ko00190//Oxidative phosphorylation	K02127	-	-	-
TRINITY_DN358410_c2_g2_i4	1530800	10511000	--	F0-ATP synthase b-chain [Litopenaeus vannamei]	-	-	-	-	-	-	-
TRINITY_DN358438_c1_g1_i3	3307900	418460	Hsp83	Hsp90 [Penaeus monodon]	Organismal Systems;Genetic Information Processing;Environmental Information Processing	Signal transduction;Endocrine system;Immune system;Folding, sorting and degradation	ko04141//Protein processing in endoplasmic reticulum;ko04151//PI3K-Akt signaling pathway;ko04915//Estrogen signaling pathway;ko04914//Progesterone-mediated oocyte maturation;ko04612//Antigen processing and presentation;ko04621//NOD-like receptor signaling pathway	K04079	GO:0043229//intracellular organelle;GO:0016023//cytoplasmic, membrane-bounded vesicle;GO:0044464//cell part;GO:0005622//intracellular;GO:0016020//membrane;GO:0044424//intracellular part;GO:0005737//cytoplasm;GO:0044444//cytoplasmic part;GO:0043231//intracellular membrane-bounded organelle;GO:0031410//cytoplasmic vesicle;GO:0043227//membrane-bounded organelle;GO:0048770//pigment granule;GO:0031988…	GO:0005488//binding;GO:0001882//nucleoside binding;GO:1901363//heterocyclic compound binding;GO:0003823//antigen binding;GO:0016818//hydrolase activity, acting on acid anhydrides, in phosphorus-containing anhydrides;GO:0046983//protein dimerization activity;GO:0016462//pyrophosphatase activity;GO:0003723//RNA binding;GO:0023023//MHC protein complex binding;GO:0097159//organic cyclic compound bind…	GO:0065003//macromolecular complex assembly;GO:0048522//positive regulation of cellular process;GO:0034622//cellular macromolecular complex assembly;GO:0051649//establishment of localization in cell;GO:0051179//localization;GO:0019538//protein metabolic process;GO:0044085//cellular component biogenesis;GO:0071704//organic substance metabolic process;GO:0006839//mitochondrial transport;GO:0009891/…
TRINITY_DN358590_c0_g1_i1	411630	0	phc-2	hemocyanin [Palaemon carinicauda]	-	-	-	-	GO:0005576//extracellular region;GO:0044421//extracellular region part	GO:0005488//binding;GO:0022892//substrate-specific transporter activity;GO:0043167//ion binding;GO:0003824//catalytic activity;GO:0043169//cation binding;GO:0005215//transporter activity	GO:0051234//establishment of localization;GO:0015669//gas transport;GO:0044710//single-organism metabolic process;GO:0008152//metabolic process;GO:0006810//transport;GO:0044699//single-organism process;GO:0044765//single-organism transport;GO:0051179//localization;GO:1902578//single-organism localization
TRINITY_DN358590_c0_g1_i5	356540000	273100000	phc-2	hemocyanin [Palaemon carinicauda]	Metabolism	Metabolism of cofactors and vitamins;Global and Overview;Amino acid metabolism	ko01100//Metabolic pathways;ko01110//Biosynthesis of secondary metabolites;ko00350//Tyrosine metabolism;ko00740//Riboflavin metabolism	K00505	GO:0005576//extracellular region;GO:0044421//extracellular region part	GO:0043167//ion binding;GO:0005215//transporter activity;GO:0003824//catalytic activity;GO:0043169//cation binding;GO:0022892//substrate-specific transporter activity;GO:0005488//binding	GO:0051179//localization;GO:0044699//single-organism process;GO:0044710//single-organism metabolic process;GO:0044765//single-organism transport;GO:0051234//establishment of localization;GO:1902578//single-organism localization;GO:0008152//metabolic process;GO:0006810//transport;GO:0015669//gas transport
TRINITY_DN358590_c0_g2_i2	12124000	10223000	phc-1	hemocyanin [Palaemon carinicauda]	-	-	-	-	-	-	-
TRINITY_DN358590_c0_g2_i5	25944000	21252000	phc-1	hemocyanin [Palaemon carinicauda]	-	-	-	-	-	-	-
TRINITY_DN358590_c1_g1_i1	9546200	4514600	phc-2	hemocyanin [Macrobrachium nipponense]	-	-	-	-	-	-	-
TRINITY_DN358607_c2_g1_i5	80534	0	METTL7A	PREDICTED: methyltransferase-like protein 7A [Hyalella azteca]	-	-	-	-	-	-	-
TRINITY_DN358628_c3_g2_i3	0	479300	eIF-2gamma	translation initiation factor 2 gamma subunit [Oniscus asellus]	Metabolism	Amino acid metabolism	ko00310//Lysine degradation	K11419	-	-	-
TRINITY_DN358644_c0_g3_i1	0	312290	COLEC12	C-type lectin [Penaeus semisulcatus]	-	-	-	-	-	-	-
TRINITY_DN358654_c2_g5_i2	9545700	4218200	RPS14	ribosome like protein [Marsupenaeus japonicus]	Genetic Information Processing	Translation	ko03010//Ribosome	K02955	GO:0032991//macromolecular complex;GO:0030529//intracellular ribonucleoprotein complex;GO:0005622//intracellular;GO:0044464//cell part;GO:0005623//cell;GO:1990904//ribonucleoprotein complex;GO:0044424//intracellular part	-	GO:0071704//organic substance metabolic process;GO:0010467//gene expression;GO:0043170//macromolecule metabolic process;GO:0008152//metabolic process
TRINITY_DN358843_c2_g3_i5	38849	0	SHMT2	PREDICTED: serine hydroxymethyltransferase, mitochondrial-like [Branchiostoma belcheri]	Metabolism	Carbohydrate metabolism;Metabolism of other amino acids;Metabolism of cofactors and vitamins;Global and Overview;Amino acid metabolism	ko01100//Metabolic pathways;ko01110//Biosynthesis of secondary metabolites;ko01130//Biosynthesis of antibiotics;ko01120//Microbial metabolism in diverse environments;ko01200//Carbon metabolism;ko01230//Biosynthesis of amino acids;ko00260//Glycine, serine and threonine metabolism;ko00630//Glyoxylate and dicarboxylate metabolism;ko00670//One carbon pool by folate;ko00460//Cyanoamino acid metabolism	K00600	GO:0044424//intracellular part;GO:0031090//organelle membrane;GO:0044446//intracellular organelle part;GO:0005739//mitochondrion;GO:0043227//membrane-bounded organelle;GO:0031967//organelle envelope;GO:0043231//intracellular membrane-bounded organelle;GO:0044422//organelle part;GO:0005737//cytoplasm;GO:0031982//vesicle;GO:0005622//intracellular;GO:0043226//organelle;GO:0044444//cytoplasmic part;G…	GO:0043167//ion binding;GO:0016741//transferase activity, transferring one-carbon groups;GO:0043168//anion binding;GO:0005488//binding;GO:0016740//transferase activity;GO:0003824//catalytic activity;GO:0016742//hydroxymethyl-, formyl- and related transferase activity	GO:0044699//single-organism process;GO:0006082//organic acid metabolic process;GO:1901564//organonitrogen compound metabolic process;GO:0006520//cellular amino acid metabolic process;GO:0044763//single-organism cellular process;GO:0006807//nitrogen compound metabolic process;GO:0071704//organic substance metabolic process;GO:0006730//one-carbon metabolic process;GO:0009069//serine family amino ac…
TRINITY_DN358855_c0_g1_i8	83790	153100	cher	PREDICTED: filamin-A-like, partial [Apis cerana]	-	-	-	-	-	-	-
TRINITY_DN358889_c1_g1_i3	304790	0	MTHFR	PREDICTED: methylenetetrahydrofolate reductase-like [Hyalella azteca]	Metabolism	Global and Overview;Metabolism of cofactors and vitamins	ko01100//Metabolic pathways;ko01120//Microbial metabolism in diverse environments;ko01200//Carbon metabolism;ko00670//One carbon pool by folate	K00297	-	-	-
TRINITY_DN358890_c1_g1_i6	8987600	8643900	sqh	PREDICTED: myosin regulatory light chain sqh-like [Hyalella azteca]	-	-	-	-	-	-	-
TRINITY_DN358924_c3_g2_i6	12170000	13709000	MDH1	PREDICTED: malate dehydrogenase, cytoplasmic-like [Hyalella azteca]	Metabolism;Organismal Systems	Carbohydrate metabolism;Amino acid metabolism;Global and Overview;Excretory system	ko01100//Metabolic pathways;ko01110//Biosynthesis of secondary metabolites;ko01130//Biosynthesis of antibiotics;ko01120//Microbial metabolism in diverse environments;ko01200//Carbon metabolism;ko00620//Pyruvate metabolism;ko00020//Citrate cycle (TCA cycle);ko00270//Cysteine and methionine metabolism;ko00630//Glyoxylate and dicarboxylate metabolism;ko04964//Proximal tubule bicarbonate reclamation	K00025	GO:0044430//cytoskeletal part;GO:0005856//cytoskeleton;GO:0044446//intracellular organelle part;GO:0005815//microtubule organizing center;GO:0015630//microtubule cytoskeleton;GO:0043232//intracellular non-membrane-bounded organelle;GO:0044444//cytoplasmic part;GO:0044464//cell part;GO:0044421//extracellular region part;GO:0005576//extracellular region;GO:0031982//vesicle;GO:0043231//intracellular…	GO:0016491//oxidoreductase activity;GO:0003824//catalytic activity;GO:0016614//oxidoreductase activity, acting on CH-OH group of donors;GO:0016615//malate dehydrogenase activity	GO:0044238//primary metabolic process;GO:0005975//carbohydrate metabolic process;GO:0043648//dicarboxylic acid metabolic process;GO:0044699//single-organism process;GO:0009987//cellular process;GO:0044281//small molecule metabolic process;GO:0019752//carboxylic acid metabolic process;GO:0044237//cellular metabolic process;GO:0043436//oxoacid metabolic process;GO:0044710//single-organism metabolic…
TRINITY_DN358938_c0_g1_i8	163370	0	eIF3-S7	PREDICTED: eukaryotic translation initiation factor 3 subunit D-like [Hyalella azteca]	Genetic Information Processing	Translation	ko03013//RNA transport	K03251	-	-	-
TRINITY_DN358988_c2_g1_i1	8690300	4953100	CRYZ	Quinone oxidoreductase, partial [Stegodyphus mimosarum]	-	-	-	-	GO:0043227//membrane-bounded organelle;GO:0005737//cytoplasm;GO:0044464//cell part;GO:0005623//cell;GO:0043226//organelle;GO:0044424//intracellular part;GO:0005622//intracellular	-	-
TRINITY_DN358994_c2_g5_i1	52243000	36721000	ANXA3	PREDICTED: annexin A7-like [Hyalella azteca]	-	-	-	-	-	-	-
TRINITY_DN358994_c2_g5_i2	213270	0	Anxa5	PREDICTED: annexin B9-like isoform X4 [Diuraphis noxia]	-	-	-	-	-	-	-
TRINITY_DN359043_c1_g4_i2	956410	0	CTSL	cathepsin L, partial [Palaemon varians]	Cellular Processes;Organismal Systems	Immune system;Transport and catabolism	ko04145//Phagosome;ko04142//Lysosome;ko04612//Antigen processing and presentation	K01365	-	-	-
TRINITY_DN359082_c6_g1_i7	4314800	3109900	apmap	PREDICTED: adipocyte plasma membrane-associated protein-like [Hyalella azteca]	-	-	-	-	-	-	-
TRINITY_DN359128_c1_g1_i3	94906	21030	Lpgat1	PREDICTED: acyl-CoA:lysophosphatidylglycerol acyltransferase 1-like [Nicrophorus vespilloides]	Metabolism	Lipid metabolism	ko00564//Glycerophospholipid metabolism	K13514	-	-	-
TRINITY_DN359141_c1_g3_i1	4749500	1829100	AAEL002464	PREDICTED: V-type proton ATPase subunit F-like [Hyalella azteca]	Cellular Processes;Metabolism	Energy metabolism;Transport and catabolism;Global and Overview	ko01100//Metabolic pathways;ko04145//Phagosome;ko00190//Oxidative phosphorylation	K02151	GO:0016469//proton-transporting two-sector ATPase complex;GO:0098796//membrane protein complex;GO:0016020//membrane;GO:0044425//membrane part;GO:0043234//protein complex;GO:0032991//macromolecular complex;GO:0033176//proton-transporting V-type ATPase complex	GO:0022857//transmembrane transporter activity;GO:0022890//inorganic cation transmembrane transporter activity;GO:0008324//cation transmembrane transporter activity;GO:0022892//substrate-specific transporter activity;GO:0022891//substrate-specific transmembrane transporter activity;GO:0015077//monovalent inorganic cation transmembrane transporter activity;GO:0005215//transporter activity;GO:00150…	GO:0006812//cation transport;GO:0044765//single-organism transport;GO:0055085//transmembrane transport;GO:0006811//ion transport;GO:0015992//proton transport;GO:1902578//single-organism localization;GO:0098655//cation transmembrane transport;GO:0044763//single-organism cellular process;GO:0034220//ion transmembrane transport;GO:0006818//hydrogen transport;GO:0009987//cellular process;GO:0015672//…
TRINITY_DN359182_c0_g2_i2	45131000	9889700	GstD1	delta class glutathione S-transferase [Fenneropenaeus chinensis]	Metabolism	Metabolism of other amino acids;Xenobiotics biodegradation and metabolism	ko00480//Glutathione metabolism;ko00980//Metabolism of xenobiotics by cytochrome P450;ko00982//Drug metabolism - cytochrome P450	K00799	-	-	-
TRINITY_DN359183_c0_g1_i1	381650	419840	NAGLU	PREDICTED: alpha-N-acetylglucosaminidase-like [Acropora digitifera]	Metabolism;Cellular Processes	Global and Overview;Transport and catabolism;Glycan biosynthesis and metabolism	ko01100//Metabolic pathways;ko04142//Lysosome;ko00531//Glycosaminoglycan degradation	K01205	-	-	GO:0032502//developmental process;GO:0007275//multicellular organism development;GO:0044699//single-organism process;GO:0044767//single-organism developmental process;GO:0032501//multicellular organismal process;GO:0048513//animal organ development;GO:0048731//system development;GO:0044707//single-multicellular organism process;GO:0048856//anatomical structure development
TRINITY_DN359198_c0_g1_i5	1491000	741480	LRA2	hydrolase [Polysphondylium pallidum PN500]	-	-	-	-	-	-	-
TRINITY_DN359211_c1_g3_i2	13164000	9299100	Vha68-2	V-ATPase A [Cherax destructor]	Metabolism;Cellular Processes	Global and Overview;Transport and catabolism;Energy metabolism	ko01100//Metabolic pathways;ko04145//Phagosome;ko00190//Oxidative phosphorylation	K02145	GO:0043234//protein complex;GO:0016020//membrane;GO:0098796//membrane protein complex;GO:0044425//membrane part;GO:0033176//proton-transporting V-type ATPase complex;GO:0032991//macromolecular complex;GO:0016469//proton-transporting two-sector ATPase complex	GO:0022891//substrate-specific transmembrane transporter activity;GO:0022892//substrate-specific transporter activity;GO:0015075//ion transmembrane transporter activity;GO:0022890//inorganic cation transmembrane transporter activity;GO:0015077//monovalent inorganic cation transmembrane transporter activity;GO:0008324//cation transmembrane transporter activity;GO:0015078//hydrogen ion transmembran…	GO:0044763//single-organism cellular process;GO:0019693//ribose phosphate metabolic process;GO:0051179//localization;GO:1901564//organonitrogen compound metabolic process;GO:0044238//primary metabolic process;GO:0034220//ion transmembrane transport;GO:0006793//phosphorus metabolic process;GO:0006810//transport;GO:0044281//small molecule metabolic process;GO:0098662//inorganic cation transmembrane…
TRINITY_DN359211_c1_g4_i1	17111000	4823700	Vha68-2	V-ATPase A [Cherax destructor]	Cellular Processes;Metabolism	Energy metabolism;Transport and catabolism;Global and Overview	ko01100//Metabolic pathways;ko04145//Phagosome;ko00190//Oxidative phosphorylation	K02145	GO:0044425//membrane part;GO:0031224//intrinsic component of membrane;GO:0016020//membrane	-	GO:0034220//ion transmembrane transport;GO:0044699//single-organism process;GO:0044763//single-organism cellular process;GO:0006811//ion transport;GO:0055085//transmembrane transport;GO:1902578//single-organism localization;GO:0009987//cellular process;GO:0044765//single-organism transport;GO:0051179//localization;GO:0006810//transport;GO:0051234//establishment of localization
TRINITY_DN359232_c1_g1_i4	6594300	4704700	rps2	ribosomal protein S2, partial [Procambarus clarkii]	Genetic Information Processing	Translation	ko03010//Ribosome	K02981	GO:0005912//adherens junction;GO:0043231//intracellular membrane-bounded organelle;GO:0030529//intracellular ribonucleoprotein complex;GO:0031982//vesicle;GO:0070013//intracellular organelle lumen;GO:0070161//anchoring junction;GO:0044464//cell part;GO:0031981//nuclear lumen;GO:0030055//cell-substrate junction;GO:0043226//organelle;GO:0031974//membrane-enclosed lumen;GO:0005622//intracellular;GO:…	GO:0005488//binding;GO:0003676//nucleic acid binding;GO:1901363//heterocyclic compound binding;GO:0005515//protein binding;GO:0097159//organic cyclic compound binding;GO:0044822//poly(A) RNA binding;GO:0005198//structural molecule activity;GO:0003723//RNA binding;GO:0019838//growth factor binding	GO:0016071//mRNA metabolic process;GO:0044699//single-organism process;GO:0044271//cellular nitrogen compound biosynthetic process;GO:0009058//biosynthetic process;GO:0016043//cellular component organization;GO:0044802//single-organism membrane organization;GO:0043043//peptide biosynthetic process;GO:0043624//cellular protein complex disassembly;GO:0034645//cellular macromolecule biosynthetic pro…
TRINITY_DN359232_c1_g3_i1	846350	222420	RPS2	ribosomal protein S2, partial [Myxine glutinosa]	Genetic Information Processing	Translation	ko03010//Ribosome	K02981	-	-	-
TRINITY_DN359237_c9_g2_i1	22779000	19670000	Atpalpha	Na+/K+ ATPase alpha subunit, partial [Litopenaeus vannamei]	-	-	-	-	-	-	-
TRINITY_DN359237_c9_g4_i1	7608700	5267500	Atpalpha	Na+/K+_ATPase [Palaemon carinicauda]	-	-	-	-	-	-	-
TRINITY_DN359237_c9_g6_i1	591810	0	Atpalpha	sodium/potassium ATPase alpha subunit, partial [Oniscidea sp. FEA-2003]	-	-	-	-	-	-	-
TRINITY_DN359245_c1_g1_i4	26701000	11769000	Atp5i	AGAP006879-PA [Anopheles gambiae str. PEST] [Anopheles gambiae]	Metabolism	Global and Overview;Energy metabolism	ko01100//Metabolic pathways;ko00190//Oxidative phosphorylation	K02129	-	-	-
TRINITY_DN359268_c2_g2_i1	9290800	3104500	LCP2	cathepsin L [Marsupenaeus japonicus]	Cellular Processes	Transport and catabolism	ko04145//Phagosome;ko04142//Lysosome	K01365	-	GO:0016787//hydrolase activity;GO:0003824//catalytic activity	-
TRINITY_DN359282_c5_g2_i4	3158800	1043300	--	heat shock protein [Cherax quadricarinatus]	-	-	-	-	-	-	-
TRINITY_DN359283_c2_g1_i2	1744200	1407300	--	C-type lectin 1 [Scylla paramamosain]	-	-	-	-	-	-	-
TRINITY_DN359346_c5_g1_i10	78768	0	hars	PREDICTED: histidine--tRNA ligase, cytoplasmic isoform X2 [Fundulus heteroclitus]	Genetic Information Processing	Translation	ko00970//Aminoacyl-tRNA biosynthesis	K01892	-	-	GO:0043436//oxoacid metabolic process;GO:0006139//nucleobase-containing compound metabolic process;GO:0071704//organic substance metabolic process;GO:1901576//organic substance biosynthetic process;GO:0006412//translation;GO:0006807//nitrogen compound metabolic process;GO:0034641//cellular nitrogen compound metabolic process;GO:0006082//organic acid metabolic process;GO:0006399//tRNA metabolic pr…
TRINITY_DN359361_c2_g10_i1	285210	0	--	PREDICTED: THAP domain-containing protein 2-like isoform X1 [Acyrthosiphon pisum]	-	-	-	-	-	-	-
TRINITY_DN359372_c2_g7_i1	168490	409680	CYP2L1	PREDICTED: cytochrome P450 2L1-like [Hyalella azteca]	Metabolism	Lipid metabolism;Global and Overview	ko01100//Metabolic pathways;ko00100//Steroid biosynthesis	K07419	-	-	-
TRINITY_DN359377_c1_g2_i1	30149	0	UFL1	PREDICTED: E3 UFM1-protein ligase 1-like [Lingula anatina]	-	-	-	-	GO:0044424//intracellular part;GO:0043229//intracellular organelle;GO:0043227//membrane-bounded organelle;GO:0005623//cell;GO:0005622//intracellular;GO:0044464//cell part;GO:0043226//organelle;GO:0005737//cytoplasm;GO:0043231//intracellular membrane-bounded organelle	GO:0003824//catalytic activity	GO:0044260//cellular macromolecule metabolic process;GO:0032446//protein modification by small protein conjugation;GO:0065007//biological regulation;GO:0043170//macromolecule metabolic process;GO:0050896//response to stimulus;GO:0019222//regulation of metabolic process;GO:0050789//regulation of biological process;GO:0071569//protein ufmylation;GO:0060255//regulation of macromolecule metabolic pro…
TRINITY_DN359388_c0_g1_i1	29917	0	Aats-glupro	PREDICTED: LOW QUALITY PROTEIN: bifunctional glutamate/proline--tRNA ligase-like [Aethina tumida]	Genetic Information Processing;Metabolism	Global and Overview;Metabolism of cofactors and vitamins;Translation	ko01100//Metabolic pathways;ko01110//Biosynthesis of secondary metabolites;ko01120//Microbial metabolism in diverse environments;ko00970//Aminoacyl-tRNA biosynthesis;ko00860//Porphyrin and chlorophyll metabolism	K14163	-	-	-
TRINITY_DN359388_c0_g2_i1	163620	0	Aats-glupro	Bifunctional glutamate/proline--tRNA ligase [Bactrocera dorsalis]	Metabolism;Genetic Information Processing	Translation;Metabolism of cofactors and vitamins;Global and Overview	ko01100//Metabolic pathways;ko01110//Biosynthesis of secondary metabolites;ko01120//Microbial metabolism in diverse environments;ko00970//Aminoacyl-tRNA biosynthesis;ko00860//Porphyrin and chlorophyll metabolism	K14163	GO:0005622//intracellular;GO:0044464//cell part;GO:0044424//intracellular part;GO:0032991//macromolecular complex;GO:0043234//protein complex;GO:0005623//cell	GO:0004812//aminoacyl-tRNA ligase activity;GO:0016876//ligase activity, forming aminoacyl-tRNA and related compounds;GO:0016874//ligase activity;GO:0016875//ligase activity, forming carbon-oxygen bonds;GO:0003824//catalytic activity	GO:0043170//macromolecule metabolic process;GO:0046483//heterocycle metabolic process;GO:0006807//nitrogen compound metabolic process;GO:0043043//peptide biosynthetic process;GO:0006725//cellular aromatic compound metabolic process;GO:0044763//single-organism cellular process;GO:0044237//cellular metabolic process;GO:0009987//cellular process;GO:0090304//nucleic acid metabolic process;GO:0019538/…
TRINITY_DN359505_c5_g3_i2	180790	54797	BRAFLDRAFT_56888	PREDICTED: alpha-L-fucosidase-like [Hyalella azteca]	Metabolism	Glycan biosynthesis and metabolism	ko00511//Other glycan degradation	K01206	-	GO:0016787//hydrolase activity;GO:0003824//catalytic activity	GO:0005975//carbohydrate metabolic process;GO:0071704//organic substance metabolic process;GO:0008152//metabolic process;GO:0044238//primary metabolic process
TRINITY_DN359523_c3_g2_i25	195580	0	COL9A1	PREDICTED: collagen alpha-1(I) chain-like isoform X2 [Hyalella azteca]	Environmental Information Processing	Signaling molecules and interaction	ko04512//ECM-receptor interaction	K08131	-	-	-
TRINITY_DN359534_c2_g1_i1	810850	401380	CTSB	cathepsin B [Pandalus borealis]	Cellular Processes	Transport and catabolism	ko04142//Lysosome	K01363	-	-	-
TRINITY_DN359543_c1_g2_i9	92601	0	ARFIP2	Arfaptin-2 [Zootermopsis nevadensis]	-	-	-	-	-	-	-
TRINITY_DN359581_c3_g1_i7	3363200	0	--	glucose-6-phosphatase [Macrobrachium nipponense]	-	-	-	-	-	-	-
TRINITY_DN359596_c2_g1_i3	9450200	28622000	Mrc1	C-type lectin 1 [Palaemon modestus]	Cellular Processes	Transport and catabolism	ko04145//Phagosome	K06560	-	-	-
TRINITY_DN359596_c2_g1_i7	0	702310	Mrc1	C-type lectin 1 [Palaemon modestus]	-	-	-	-	-	-	-
TRINITY_DN359608_c3_g1_i2	320030	1237000	Carkd	PREDICTED: ATP-dependent (S)-NAD(P)H-hydrate dehydratase-like isoform X2 [Hyalella azteca]	-	-	-	-	-	GO:0016829//lyase activity;GO:0003824//catalytic activity	-
TRINITY_DN359651_c1_g1_i2	9002600	3601300	MARC2	PREDICTED: mitochondrial amidoxime reducing component 2 [Acromyrmex echinatior]	-	-	-	-	-	-	-
TRINITY_DN359687_c3_g7_i2	19870000	4351700	RpLP1	ribosomal protein P1 [Palaemon varians]	Genetic Information Processing	Translation	ko03010//Ribosome	K02942	GO:0044424//intracellular part;GO:0030529//intracellular ribonucleoprotein complex;GO:0032991//macromolecular complex;GO:1990904//ribonucleoprotein complex;GO:0005623//cell;GO:0044464//cell part;GO:0005622//intracellular	GO:0005198//structural molecule activity	GO:0009059//macromolecule biosynthetic process;GO:0008152//metabolic process;GO:0009987//cellular process;GO:1901576//organic substance biosynthetic process;GO:0009058//biosynthetic process;GO:0044237//cellular metabolic process;GO:0044249//cellular biosynthetic process;GO:0071704//organic substance metabolic process;GO:0010467//gene expression;GO:0034645//cellular macromolecule biosynthetic proc…
TRINITY_DN359774_c5_g2_i1	964120	0	Hdlbp	PREDICTED: vigilin-like [Hyalella azteca]	-	-	-	-	-	-	-
TRINITY_DN359837_c5_g1_i2	2676800	0	--	NADH dehydrogenase [ubiquinone] 1 beta subcomplex subunit 4 [Zootermopsis nevadensis]	Metabolism	Energy metabolism;Global and Overview	ko01100//Metabolic pathways;ko00190//Oxidative phosphorylation	K03960	-	-	-
TRINITY_DN359846_c2_g2_i1	32732000	10704000	Rps7	ribosomal protein S7 [Procambarus clarkii]	Genetic Information Processing	Translation	ko03010//Ribosome	K02993	GO:0043227//membrane-bounded organelle;GO:0044464//cell part;GO:0044424//intracellular part;GO:0005737//cytoplasm;GO:0043229//intracellular organelle;GO:0044444//cytoplasmic part;GO:0043228//non-membrane-bounded organelle;GO:0070161//anchoring junction;GO:1990904//ribonucleoprotein complex;GO:0030054//cell junction;GO:0044430//cytoskeletal part;GO:0030529//intracellular ribonucleoprotein complex;…	GO:0097159//organic cyclic compound binding;GO:0005488//binding;GO:1901363//heterocyclic compound binding;GO:0003723//RNA binding;GO:0003676//nucleic acid binding	GO:1901566//organonitrogen compound biosynthetic process;GO:0034654//nucleobase-containing compound biosynthetic process;GO:1902582//single-organism intracellular transport;GO:0070727//cellular macromolecule localization;GO:0043241//protein complex disassembly;GO:0044419//interspecies interaction between organisms;GO:0048534//hematopoietic or lymphoid organ development;GO:0016032//viral process;G…
TRINITY_DN359846_c2_g4_i2	847680	417390	rps7	ribosomal protein S7 [Procambarus clarkii]	Genetic Information Processing	Translation	ko03010//Ribosome	K02993	GO:0031982//vesicle;GO:0044424//intracellular part;GO:0043229//intracellular organelle;GO:0005912//adherens junction;GO:0043232//intracellular non-membrane-bounded organelle;GO:0005737//cytoplasm;GO:0044444//cytoplasmic part;GO:0044391//ribosomal subunit;GO:0005924//cell-substrate adherens junction;GO:0044422//organelle part;GO:0043226//organelle;GO:0030529//intracellular ribonucleoprotein comple…	GO:0005488//binding;GO:0003723//RNA binding;GO:1901363//heterocyclic compound binding;GO:0097159//organic cyclic compound binding;GO:0003676//nucleic acid binding	GO:0046483//heterocycle metabolic process;GO:0006139//nucleobase-containing compound metabolic process;GO:0034641//cellular nitrogen compound metabolic process;GO:0044238//primary metabolic process;GO:0022613//ribonucleoprotein complex biogenesis;GO:0042254//ribosome biogenesis;GO:0044260//cellular macromolecule metabolic process;GO:0071840//cellular component organization or biogenesis;GO:004408…
TRINITY_DN359854_c1_g1_i6	75659	0	AGXT2	PREDICTED: alanine--glyoxylate aminotransferase 2, mitochondrial-like [Hyalella azteca]	Metabolism	Amino acid metabolism;Global and Overview	ko01100//Metabolic pathways;ko01110//Biosynthesis of secondary metabolites;ko00260//Glycine, serine and threonine metabolism;ko00280//Valine, leucine and isoleucine degradation;ko00270//Cysteine and methionine metabolism;ko00250//Alanine, aspartate and glutamate metabolism	K00827	-	-	-
TRINITY_DN359870_c0_g2_i3	716420	224440	Ccbl2	PREDICTED: kynurenine--oxoglutarate transaminase 3-like [Hyalella azteca]	Metabolism	Metabolism of other amino acids;Global and Overview;Amino acid metabolism	ko01100//Metabolic pathways;ko00380//Tryptophan metabolism;ko00450//Selenocompound metabolism	K00816	-	GO:0043168//anion binding;GO:0043167//ion binding;GO:0005488//binding	GO:0008152//metabolic process
TRINITY_DN359876_c2_g1_i13	1998900	1478600	Gfpt2	Glucosamine--fructose-6-phosphate aminotransferase 2 [Daphnia magna]	Metabolism	Carbohydrate metabolism;Amino acid metabolism;Global and Overview	ko01100//Metabolic pathways;ko01130//Biosynthesis of antibiotics;ko00520//Amino sugar and nucleotide sugar metabolism;ko00250//Alanine, aspartate and glutamate metabolism	K00820	-	-	-
TRINITY_DN359937_c4_g1_i2	3835200	2405000	lev-11	PREDICTED: tropomyosin-1, isoforms 9A/A/B isoform X13 [Cimex lectularius]	-	-	-	-	-	-	-
TRINITY_DN359992_c1_g1_i2	194290	0	PRDX5	peroxiredoxin-5 [Palaemon carinicauda]	Cellular Processes	Transport and catabolism	ko04146//Peroxisome	K11187	-	-	GO:0044710//single-organism metabolic process;GO:0008152//metabolic process;GO:0044699//single-organism process
TRINITY_DN360008_c0_g3_i2	270400	0	Fis1	PREDICTED: mitochondrial fission 1 protein [Polistes canadensis]	-	-	-	-	-	-	-
TRINITY_DN360062_c1_g2_i2	2848500	8607700	Clec4f	C-type lectin 1 [Marsupenaeus japonicus]	-	-	-	-	-	-	-
TRINITY_DN360090_c0_g1_i6	308070	0	vps25	PREDICTED: vacuolar protein-sorting-associated protein 25-like [Hyalella azteca]	Cellular Processes	Transport and catabolism	ko04144//Endocytosis	K12189	-	-	-
TRINITY_DN360127_c5_g1_i1	2620600	2074400	atp6v1c1b	vacuolar-H-ATPase subunit C [Cherax quadricarinatus]	Metabolism;Cellular Processes	Energy metabolism;Transport and catabolism;Global and Overview	ko01100//Metabolic pathways;ko04145//Phagosome;ko00190//Oxidative phosphorylation	K02148	-	-	-
TRINITY_DN360260_c0_g1_i2	160250	4805000	DMGDH	PREDICTED: dimethylglycine dehydrogenase, mitochondrial-like, partial [Haliaeetus albicilla]	Metabolism	Global and Overview;Amino acid metabolism	ko01100//Metabolic pathways;ko00260//Glycine, serine and threonine metabolism	K00315	-	GO:0005488//binding;GO:0097159//organic cyclic compound binding;GO:0003723//RNA binding;GO:0003824//catalytic activity;GO:0046997//oxidoreductase activity, acting on the CH-NH group of donors, flavin as acceptor;GO:0016491//oxidoreductase activity;GO:1901363//heterocyclic compound binding;GO:0016645//oxidoreductase activity, acting on the CH-NH group of donors;GO:0003676//nucleic acid binding	GO:1901564//organonitrogen compound metabolic process;GO:0006807//nitrogen compound metabolic process;GO:0009069//serine family amino acid metabolic process;GO:0044237//cellular metabolic process;GO:0044699//single-organism process;GO:0006082//organic acid metabolic process;GO:0044763//single-organism cellular process;GO:0071704//organic substance metabolic process;GO:0006520//cellular amino acid…
TRINITY_DN360260_c0_g2_i1	24874	252640	Dmgdh	Dimethylglycine dehydrogenase, mitochondrial, partial [Stegodyphus mimosarum]	Metabolism	Global and Overview;Amino acid metabolism	ko01100//Metabolic pathways;ko00260//Glycine, serine and threonine metabolism	K00315	-	GO:0016491//oxidoreductase activity;GO:0003824//catalytic activity	GO:0044699//single-organism process;GO:0044710//single-organism metabolic process;GO:0008152//metabolic process
TRINITY_DN360263_c1_g1_i3	2839200	1368000	AAEL006169	cathepsin D-like protein [Homarus americanus]	Cellular Processes	Transport and catabolism	ko04142//Lysosome	K01379	-	-	-
TRINITY_DN360278_c2_g1_i1	723600	0	At1g19940	endo-beta-1,4-glucanase, partial [Coenobita brevimanus]	-	-	-	-	-	GO:0003824//catalytic activity;GO:0016787//hydrolase activity;GO:0016798//hydrolase activity, acting on glycosyl bonds;GO:0004553//hydrolase activity, hydrolyzing O-glycosyl compounds	GO:0008152//metabolic process;GO:0005975//carbohydrate metabolic process;GO:0044238//primary metabolic process;GO:0071704//organic substance metabolic process
TRINITY_DN360278_c2_g2_i1	7722600	11572000	At2g44560	cellulase GHF9, partial [Cherax quadricarinatus]	-	-	-	-	-	-	-
TRINITY_DN360278_c2_g3_i1	1873500	8377600	celA	PREDICTED: endoglucanase E-4-like [Hyalella azteca]	-	-	-	-	-	-	-
TRINITY_DN360347_c1_g1_i5	0	153110	got-1.2	PREDICTED: aspartate aminotransferase, cytoplasmic-like [Hyalella azteca]	Metabolism	Global and Overview;Amino acid metabolism	ko01100//Metabolic pathways;ko01110//Biosynthesis of secondary metabolites;ko01130//Biosynthesis of antibiotics;ko01120//Microbial metabolism in diverse environments;ko01200//Carbon metabolism;ko01230//Biosynthesis of amino acids;ko00330//Arginine and proline metabolism;ko00270//Cysteine and methionine metabolism;ko00250//Alanine, aspartate and glutamate metabolism;ko00220//Arginine biosynthesis;…	K14454	-	GO:0003824//catalytic activity;GO:0070546//L-phenylalanine aminotransferase activity;GO:0016740//transferase activity;GO:0005488//binding;GO:0043167//ion binding;GO:0016769//transferase activity, transferring nitrogenous groups;GO:0008483//transaminase activity;GO:0043168//anion binding	GO:0044710//single-organism metabolic process;GO:0043436//oxoacid metabolic process;GO:0044237//cellular metabolic process;GO:0044763//single-organism cellular process;GO:0071704//organic substance metabolic process;GO:0019752//carboxylic acid metabolic process;GO:0006082//organic acid metabolic process;GO:0009987//cellular process;GO:0044281//small molecule metabolic process;GO:0044699//single-o…
TRINITY_DN360355_c3_g1_i1	1210300	530840	VhaAC39-1	V-ATPase subunit d [Portunus trituberculatus]	Metabolism;Cellular Processes	Energy metabolism;Global and Overview;Transport and catabolism	ko01100//Metabolic pathways;ko04145//Phagosome;ko04142//Lysosome;ko00190//Oxidative phosphorylation	K02146	GO:0033179//proton-transporting V-type ATPase, V0 domain;GO:0032991//macromolecular complex;GO:0016469//proton-transporting two-sector ATPase complex;GO:0098796//membrane protein complex;GO:0033177//proton-transporting two-sector ATPase complex, proton-transporting domain;GO:0043234//protein complex;GO:0033176//proton-transporting V-type ATPase complex;GO:0044425//membrane part;GO:0016020//membra…	GO:0022890//inorganic cation transmembrane transporter activity;GO:0022891//substrate-specific transmembrane transporter activity;GO:0015075//ion transmembrane transporter activity;GO:0005215//transporter activity;GO:0015077//monovalent inorganic cation transmembrane transporter activity;GO:0008324//cation transmembrane transporter activity;GO:0015078//hydrogen ion transmembrane transporter activ…	GO:0051716//cellular response to stimulus;GO:0044700//single organism signaling;GO:0051453//regulation of intracellular pH;GO:0006885//regulation of pH;GO:0050789//regulation of biological process;GO:0034220//ion transmembrane transport;GO:0015992//proton transport;GO:0030004//cellular monovalent inorganic cation homeostasis;GO:0098655//cation transmembrane transport;GO:0050801//ion homeostasis;G…
TRINITY_DN360404_c2_g1_i1	1086800	1741900	Prm	PREDICTED: paramyosin, long form-like isoform X2 [Hyalella azteca]	-	-	-	-	-	-	-
TRINITY_DN360404_c2_g2_i2	2096600	1309500	PRM	PREDICTED: paramyosin, long form-like isoform X1 [Hyalella azteca]	-	-	-	-	-	-	-
TRINITY_DN360435_c7_g1_i5	831820	168590	Txnrd1	PREDICTED: thioredoxin reductase 1, cytoplasmic-like [Hyalella azteca]	Metabolism	Nucleotide metabolism;Metabolism of other amino acids	ko00240//Pyrimidine metabolism;ko00450//Selenocompound metabolism	K00384	GO:0005623//cell;GO:0043227//membrane-bounded organelle;GO:0044444//cytoplasmic part;GO:0043232//intracellular non-membrane-bounded organelle;GO:0043229//intracellular organelle;GO:0005622//intracellular;GO:0044464//cell part;GO:0044424//intracellular part;GO:0005737//cytoplasm;GO:0043228//non-membrane-bounded organelle;GO:0043231//intracellular membrane-bounded organelle;GO:0043226//organelle	GO:0016491//oxidoreductase activity;GO:0003824//catalytic activity;GO:0097159//organic cyclic compound binding;GO:0043167//ion binding;GO:0046872//metal ion binding;GO:0000166//nucleotide binding;GO:0046914//transition metal ion binding;GO:1901363//heterocyclic compound binding;GO:0016722//oxidoreductase activity, oxidizing metal ions;GO:0005488//binding;GO:0016651//oxidoreductase activity, actin…	GO:0044763//single-organism cellular process;GO:0061687//detoxification of inorganic compound;GO:0009636//response to toxic substance;GO:0065007//biological regulation;GO:0009987//cellular process;GO:0009653//anatomical structure morphogenesis;GO:0050896//response to stimulus;GO:0044710//single-organism metabolic process;GO:0019725//cellular homeostasis;GO:0042592//homeostatic process;GO:0044699/…
TRINITY_DN360509_c5_g1_i7	7723200	3481900	banf1	Barrier-to-autointegration factor [Daphnia magna]	-	-	-	-	-	-	-
TRINITY_DN360513_c5_g1_i1	4356200	5507500	AAEL011789	PREDICTED: probable citrate synthase 1, mitochondrial [Hyalella azteca]	Metabolism	Carbohydrate metabolism;Global and Overview	ko01100//Metabolic pathways;ko01110//Biosynthesis of secondary metabolites;ko01130//Biosynthesis of antibiotics;ko01120//Microbial metabolism in diverse environments;ko01200//Carbon metabolism;ko01230//Biosynthesis of amino acids;ko00020//Citrate cycle (TCA cycle);ko00630//Glyoxylate and dicarboxylate metabolism;ko01210//2-Oxocarboxylic acid metabolism	K01647	-	-	-
TRINITY_DN360561_c1_g1_i1	10490000	18484000	CTSA	cathepsin A [Eriocheir sinensis]	Cellular Processes	Transport and catabolism	ko04142//Lysosome	K13289	-	-	-
TRINITY_DN360647_c1_g2_i2	42775000	22399000	Gstm6	glutathione S-transferase [Penaeus monodon]	Metabolism	Xenobiotics biodegradation and metabolism;Metabolism of other amino acids	ko00480//Glutathione metabolism;ko00980//Metabolism of xenobiotics by cytochrome P450;ko00982//Drug metabolism - cytochrome P450	K00799	-	-	-
TRINITY_DN360647_c1_g2_i4	120480000	65920000	Gstm5	glutathione S-transferase [Penaeus monodon]	Metabolism	Metabolism of other amino acids;Xenobiotics biodegradation and metabolism	ko00480//Glutathione metabolism;ko00980//Metabolism of xenobiotics by cytochrome P450;ko00982//Drug metabolism - cytochrome P450	K00799	-	-	-
TRINITY_DN360800_c0_g1_i1	1617900	2249700	Taldo1	Transaldolase [Orchesella cincta]	Metabolism	Global and Overview;Carbohydrate metabolism	ko01100//Metabolic pathways;ko01110//Biosynthesis of secondary metabolites;ko01130//Biosynthesis of antibiotics;ko01120//Microbial metabolism in diverse environments;ko01200//Carbon metabolism;ko01230//Biosynthesis of amino acids;ko00030//Pentose phosphate pathway	K00616	-	-	-
TRINITY_DN360802_c3_g2_i2	206550	52058	Psmc3	PREDICTED: 26S protease regulatory subunit 6A-B [Hyalella azteca]	Genetic Information Processing	Folding, sorting and degradation	ko03050//Proteasome	K03065	GO:0005623//cell;GO:0044464//cell part;GO:0044424//intracellular part;GO:0005622//intracellular	GO:0001883//purine nucleoside binding;GO:0036094//small molecule binding;GO:0097159//organic cyclic compound binding;GO:0003824//catalytic activity;GO:0032549//ribonucleoside binding;GO:0032550//purine ribonucleoside binding;GO:1901363//heterocyclic compound binding;GO:0005488//binding;GO:0001882//nucleoside binding;GO:0097367//carbohydrate derivative binding	GO:0008152//metabolic process;GO:0009057//macromolecule catabolic process;GO:0071704//organic substance metabolic process;GO:0009056//catabolic process;GO:0043170//macromolecule metabolic process;GO:1901575//organic substance catabolic process
TRINITY_DN360862_c1_g5_i8	9712100	1509300	DHRS11	Dehydrogenase/reductase SDR family member 11, partial [Stegodyphus mimosarum]	-	-	-	-	-	-	-
TRINITY_DN360905_c1_g1_i5	239910	0	Ugt	PREDICTED: UDP-glucose:glycoprotein glucosyltransferase 1-like isoform X2 [Hyalella azteca]	Genetic Information Processing	Folding, sorting and degradation	ko04141//Protein processing in endoplasmic reticulum	K11718	-	-	GO:0071704//organic substance metabolic process;GO:0009987//cellular process;GO:0044699//single-organism process;GO:0044237//cellular metabolic process;GO:0044763//single-organism cellular process;GO:0044238//primary metabolic process;GO:0044710//single-organism metabolic process;GO:1901135//carbohydrate derivative metabolic process;GO:0008152//metabolic process
TRINITY_DN360927_c3_g1_i1	421110	317150	NDUFV2	NADH:ubiquinone oxidoreductase NDUFV2/24 kDa subunit [Daphnia pulex]	Metabolism	Energy metabolism;Global and Overview	ko01100//Metabolic pathways;ko00190//Oxidative phosphorylation	K03943	-	-	-
TRINITY_DN360997_c4_g2_i1	274620	207300	LTA4H	Leukotriene A-4 hydrolase [Zootermopsis nevadensis]	Metabolism	Lipid metabolism;Global and Overview	ko01100//Metabolic pathways;ko00590//Arachidonic acid metabolism	K01254	-	-	-
TRINITY_DN361006_c2_g1_i6	1721100	34116	--	juvenile hormone esterase-like protein [Portunus trituberculatus]	-	-	-	-	-	-	-
TRINITY_DN361061_c4_g5_i1	203270	0	PTRH2	PREDICTED: peptidyl-tRNA hydrolase 2, mitochondrial-like [Hyalella azteca]	-	-	-	-	-	-	-
TRINITY_DN361081_c0_g1_i2	2073800	0	--	AAEL004242-PA [Aedes aegypti]	-	-	-	-	-	-	-
TRINITY_DN361141_c6_g1_i1	0	917880	inx2	innexin inx2 [Homarus gammarus]	-	-	-	-	-	-	-
TRINITY_DN361187_c2_g2_i3	77917	0	IVD	PREDICTED: isovaleryl-CoA dehydrogenase, mitochondrial-like [Hyalella azteca]	Metabolism	Global and Overview;Amino acid metabolism	ko01100//Metabolic pathways;ko00280//Valine, leucine and isoleucine degradation	K00253	-	GO:0036094//small molecule binding;GO:0005488//binding;GO:0000166//nucleotide binding;GO:0003824//catalytic activity;GO:1901265//nucleoside phosphate binding;GO:0003995//acyl-CoA dehydrogenase activity;GO:0097159//organic cyclic compound binding;GO:0016491//oxidoreductase activity;GO:1901363//heterocyclic compound binding;GO:0016627//oxidoreductase activity, acting on the CH-CH group of donors	GO:0044699//single-organism process;GO:0008152//metabolic process;GO:0044710//single-organism metabolic process
TRINITY_DN361206_c5_g1_i15	492750	407530	gss	glutathione synthetase [Culex quinquefasciatus]	Metabolism	Metabolism of other amino acids;Amino acid metabolism;Global and Overview	ko01100//Metabolic pathways;ko00480//Glutathione metabolism;ko00270//Cysteine and methionine metabolism	K01920	-	GO:0003824//catalytic activity;GO:0043167//ion binding;GO:0005488//binding;GO:0016874//ligase activity	-
TRINITY_DN361253_c0_g4_i1	1235800	792650	FAXC	PREDICTED: failed axon connections homolog [Lingula anatina]	-	-	-	-	-	-	-
TRINITY_DN361268_c0_g1_i7	4552100	10026000	LCC3-1	Multicopper oxidase [Daphnia magna]	-	-	-	-	-	-	-
TRINITY_DN361375_c1_g2_i6	6292200	6900700	CBR1	PREDICTED: probable acyl-CoA dehydrogenase fadE25 [Hyalella azteca]	Metabolism	Carbohydrate metabolism	ko00520//Amino sugar and nucleotide sugar metabolism	K00326	-	-	-
TRINITY_DN361375_c1_g3_i1	9020900	20252000	fadE25	PREDICTED: probable acyl-CoA dehydrogenase fadE25 [Hyalella azteca]	Metabolism	Global and Overview;Amino acid metabolism;Carbohydrate metabolism;Lipid metabolism	ko01100//Metabolic pathways;ko01110//Biosynthesis of secondary metabolites;ko01120//Microbial metabolism in diverse environments;ko01200//Carbon metabolism;ko00280//Valine, leucine and isoleucine degradation;ko00071//Fatty acid degradation;ko01212//Fatty acid metabolism;ko00650//Butanoate metabolism	K00248	-	-	-
TRINITY_DN361391_c0_g5_i6	7113000	4860100	ALDH3A2	PREDICTED: aldehyde dehydrogenase, dimeric NADP-preferring-like isoform X1 [Hyalella azteca]	Metabolism	Global and Overview;Xenobiotics biodegradation and metabolism;Amino acid metabolism;Carbohydrate metabolism;Metabolism of other amino acids	ko01100//Metabolic pathways;ko01110//Biosynthesis of secondary metabolites;ko01120//Microbial metabolism in diverse environments;ko00010//Glycolysis / Gluconeogenesis;ko00980//Metabolism of xenobiotics by cytochrome P450;ko00982//Drug metabolism - cytochrome P450;ko00410//beta-Alanine metabolism;ko00350//Tyrosine metabolism;ko00340//Histidine metabolism;ko00360//Phenylalanine metabolism	K00129	-	GO:0003824//catalytic activity;GO:0016491//oxidoreductase activity	GO:0044710//single-organism metabolic process;GO:0008152//metabolic process;GO:0044699//single-organism process
TRINITY_DN361451_c1_g3_i1	214380	158710	CYP4C1	cytochrome P450 [Litopenaeus vannamei]	-	-	-	-	-	-	-
TRINITY_DN361479_c0_g2_i2	101490	0	Actr1b	PREDICTED: beta-centractin-like isoform X1 [Hyalella azteca]	-	-	-	-	GO:0043234//protein complex;GO:0043226//organelle;GO:0044422//organelle part;GO:0044424//intracellular part;GO:0005623//cell;GO:0005875//microtubule associated complex;GO:0044430//cytoskeletal part;GO:0005856//cytoskeleton;GO:0044464//cell part;GO:0044446//intracellular organelle part;GO:0043232//intracellular non-membrane-bounded organelle;GO:0043228//non-membrane-bounded organelle;GO:0015630//m…	GO:0097159//organic cyclic compound binding;GO:0097367//carbohydrate derivative binding;GO:0032550//purine ribonucleoside binding;GO:0005488//binding;GO:0032549//ribonucleoside binding;GO:1901363//heterocyclic compound binding;GO:0001883//purine nucleoside binding;GO:0036094//small molecule binding;GO:0001882//nucleoside binding	-
TRINITY_DN361516_c4_g3_i4	55889	34409	PSMD2	PREDICTED: 26S proteasome non-ATPase regulatory subunit 2-like [Hyalella azteca]	Genetic Information Processing	Folding, sorting and degradation	ko03050//Proteasome	K03028	-	-	-
TRINITY_DN361554_c4_g3_i6	2999100	5715500	Gel	gelsolin [Homarus americanus]	-	-	-	-	-	GO:0005488//binding;GO:0046872//metal ion binding;GO:0043169//cation binding;GO:0043167//ion binding	GO:0032535//regulation of cellular component size;GO:0050789//regulation of biological process;GO:0071840//cellular component organization or biogenesis;GO:0008064//regulation of actin polymerization or depolymerization;GO:0065008//regulation of biological quality;GO:0048523//negative regulation of cellular process;GO:0010639//negative regulation of organelle organization;GO:0065007//biological r…
TRINITY_DN361574_c3_g1_i13	247190	0	Gk	Glycerol kinase [Daphnia magna]	Metabolism	Global and Overview;Lipid metabolism	ko01100//Metabolic pathways;ko00561//Glycerolipid metabolism	K00864	-	-	-
TRINITY_DN361574_c3_g1_i5	69313	46360	Gk	PREDICTED: glycerol kinase-like isoform X4 [Lingula anatina]	Metabolism	Global and Overview;Lipid metabolism	ko01100//Metabolic pathways;ko00561//Glycerolipid metabolism	K00864	-	GO:0016740//transferase activity;GO:0003824//catalytic activity;GO:0016772//transferase activity, transferring phosphorus-containing groups	GO:0044237//cellular metabolic process;GO:0008152//metabolic process;GO:0009987//cellular process;GO:0071704//organic substance metabolic process;GO:0006796//phosphate-containing compound metabolic process;GO:0006793//phosphorus metabolic process
TRINITY_DN361606_c0_g2_i13	1748900	453950	VhaSFD	vacuolar-H-ATPase H [Cherax quadricarinatus]	Cellular Processes;Metabolism	Transport and catabolism;Global and Overview;Energy metabolism	ko01100//Metabolic pathways;ko04145//Phagosome;ko04142//Lysosome;ko00190//Oxidative phosphorylation	K02144	-	-	-
TRINITY_DN361631_c6_g1_i9	6468.6	0	USP7	PREDICTED: ubiquitin carboxyl-terminal hydrolase 7-like [Hyalella azteca]	Environmental Information Processing	Signal transduction	ko04068//FoxO signaling pathway	K11838	-	-	-
TRINITY_DN361639_c0_g3_i1	0	3449500	PRDX6	peroxiredoxin, partial [Rimicaris exoculata]	-	-	-	-	-	GO:0003824//catalytic activity;GO:0016209//antioxidant activity	GO:0044710//single-organism metabolic process;GO:0044699//single-organism process;GO:0008152//metabolic process
TRINITY_DN361639_c0_g4_i3	1568600	794400	PRDX6	PREDICTED: peroxiredoxin-6-like [Lingula anatina]	-	-	-	-	-	-	-
TRINITY_DN361662_c9_g1_i4	3354300	2022100	--	-	-	-	-	-	-	-	-
TRINITY_DN361702_c2_g1_i4	1324400	628960	ACO2	PREDICTED: aconitate hydratase, mitochondrial-like [Hyalella azteca]	Metabolism	Carbohydrate metabolism;Global and Overview	ko01100//Metabolic pathways;ko01110//Biosynthesis of secondary metabolites;ko01130//Biosynthesis of antibiotics;ko01120//Microbial metabolism in diverse environments;ko01200//Carbon metabolism;ko01230//Biosynthesis of amino acids;ko00020//Citrate cycle (TCA cycle);ko00630//Glyoxylate and dicarboxylate metabolism;ko01210//2-Oxocarboxylic acid metabolism	K01681	-	-	-
TRINITY_DN361730_c1_g1_i1	1046500	935920	HEXA	PREDICTED: beta-hexosaminidase subunit beta-like isoform X1 [Hyalella azteca]	Cellular Processes;Metabolism	Carbohydrate metabolism;Glycan biosynthesis and metabolism;Transport and catabolism;Global and Overview	ko01100//Metabolic pathways;ko04142//Lysosome;ko00520//Amino sugar and nucleotide sugar metabolism;ko00511//Other glycan degradation;ko00531//Glycosaminoglycan degradation;ko00603//Glycosphingolipid biosynthesis - globo series;ko00604//Glycosphingolipid biosynthesis - ganglio series	K12373	-	GO:0016798//hydrolase activity, acting on glycosyl bonds;GO:0003824//catalytic activity;GO:0016787//hydrolase activity	-
TRINITY_DN361734_c1_g4_i3	666610	0	CPAMD8	farnesoic acid O-methyltransferase [Macrobrachium nipponense]	-	-	-	-	-	-	-
TRINITY_DN361788_c1_g1_i5	38000	61440	CYP2L1	cytochrome P450 CYP379A1 [Carcinus maenas]	Metabolism	Global and Overview;Lipid metabolism	ko01100//Metabolic pathways;ko00590//Arachidonic acid metabolism;ko00591//Linoleic acid metabolism	K07418	-	-	-
TRINITY_DN361800_c4_g2_i4	2184600	3023400	--	-	-	-	-	-	-	-	-
TRINITY_DN361842_c1_g1_i2	91534	0	CYP2L1	cytochrome P450 CYP2 [Eriocheir sinensis]	Metabolism	Lipid metabolism;Global and Overview	ko01100//Metabolic pathways;ko00100//Steroid biosynthesis	K07419	-	GO:0003824//catalytic activity;GO:0005488//binding;GO:0016491//oxidoreductase activity	-
TRINITY_DN361893_c0_g4_i3	984290	224650	ACHE1	Esterase FE4 [Orchesella cincta]	-	-	-	-	-	-	-
TRINITY_DN361893_c0_g5_i4	1033600	827230	SG1	carboxylesterase [Cnaphalocrocis medinalis]	-	-	-	-	-	-	-
TRINITY_DN361906_c6_g1_i7	20009000	15229000	CTSC	cathepsin C [Fenneropenaeus chinensis]	Cellular Processes	Transport and catabolism	ko04142//Lysosome	K01275	-	GO:0016787//hydrolase activity;GO:0008233//peptidase activity;GO:0003824//catalytic activity	-
TRINITY_DN361929_c0_g1_i5	947450	3559200	KIAA1161	PREDICTED: uncharacterized family 31 glucosidase KIAA1161-like [Hyalella azteca]	-	-	-	-	-	-	-
TRINITY_DN361933_c3_g1_i9	553660	559360	SULT1C4	PREDICTED: sulfotransferase 1C4-like [Hyalella azteca]	-	-	-	-	-	-	-
TRINITY_DN361975_c1_g1_i1	2156700	263310	Gstk1	glutathione S-transferase kappa [Macrobrachium rosenbergii]	Cellular Processes;Metabolism	Transport and catabolism;Xenobiotics biodegradation and metabolism;Metabolism of other amino acids	ko04146//Peroxisome;ko00480//Glutathione metabolism;ko00980//Metabolism of xenobiotics by cytochrome P450;ko00982//Drug metabolism - cytochrome P450	K13299	GO:0005623//cell;GO:0043226//organelle;GO:0043229//intracellular organelle;GO:0043231//intracellular membrane-bounded organelle;GO:0005737//cytoplasm;GO:0043227//membrane-bounded organelle;GO:0044424//intracellular part;GO:0044464//cell part;GO:0044444//cytoplasmic part;GO:0005622//intracellular	-	-
TRINITY_DN361984_c3_g2_i2	3532900	1642900	RDH11	Retinol dehydrogenase 14 [Daphnia magna]	-	-	-	-	-	-	-
TRINITY_DN361984_c3_g2_i5	6572500	3189100	Rdh11	PREDICTED: retinol dehydrogenase 13-like [Hyalella azteca]	-	-	-	-	-	-	-
TRINITY_DN362118_c1_g3_i2	895810	802600	Sorl1	PREDICTED: low-density lipoprotein receptor-like [Cyprinodon variegatus]	Cellular Processes	Transport and catabolism	ko04144//Endocytosis	K12473	-	-	-
TRINITY_DN362139_c3_g1_i7	192890	96172	Myo31DF	PREDICTED: myosin-IA-like [Hyalella azteca]	-	-	-	-	-	-	-
TRINITY_DN362188_c6_g2_i1	11664000	11618000	Gstm5	glutathione S-transferases [Macrobrachium nipponense]	Metabolism	Metabolism of other amino acids;Xenobiotics biodegradation and metabolism	ko00480//Glutathione metabolism;ko00980//Metabolism of xenobiotics by cytochrome P450;ko00982//Drug metabolism - cytochrome P450	K00799	-	-	-
TRINITY_DN362232_c0_g2_i1	146450	138640	glrx3	Glutaredoxin 3 [Zootermopsis nevadensis]	-	-	-	-	GO:0005737//cytoplasm;GO:0005622//intracellular;GO:0044464//cell part;GO:0043226//organelle;GO:0005623//cell;GO:0044444//cytoplasmic part;GO:0044424//intracellular part	GO:0005488//binding	GO:0044699//single-organism process;GO:0050789//regulation of biological process;GO:0065007//biological regulation
TRINITY_DN362356_c6_g1_i8	1237100	998160	Pitpnb	PREDICTED: phosphatidylinositol transfer protein alpha isoform isoform X2 [Dendroctonus ponderosae]	-	-	-	-	-	-	GO:0051234//establishment of localization;GO:0051179//localization
TRINITY_DN362390_c1_g4_i2	2227800	1187400	eca	PREDICTED: transmembrane emp24 domain-containing protein eca-like [Limulus polyphemus]	-	-	-	-	GO:0031224//intrinsic component of membrane;GO:0016020//membrane;GO:0044425//membrane part	-	-
TRINITY_DN362409_c4_g1_i4	34369	0	Tceb1	PREDICTED: transcription elongation factor B polypeptide 1 [Crassostrea gigas]	Genetic Information Processing	Folding, sorting and degradation	ko04120//Ubiquitin mediated proteolysis	K03872	-	-	-
TRINITY_DN362410_c2_g3_i3	26130000	14513000	SORD	PREDICTED: sorbitol dehydrogenase-like [Hyalella azteca]	Metabolism	Global and Overview;Carbohydrate metabolism	ko01100//Metabolic pathways;ko00051//Fructose and mannose metabolism;ko00040//Pentose and glucuronate interconversions	K00008	-	GO:0043167//ion binding;GO:0043169//cation binding;GO:0046872//metal ion binding;GO:0046914//transition metal ion binding;GO:0005488//binding;GO:0003824//catalytic activity	GO:0044710//single-organism metabolic process;GO:0044699//single-organism process;GO:0008152//metabolic process
TRINITY_DN362512_c8_g2_i2	431600	0	l(2)efl	heat shock protein 27, partial [Procambarus clarkii]	Genetic Information Processing;Organismal Systems	Folding, sorting and degradation;Aging	ko04141//Protein processing in endoplasmic reticulum;ko04213//Longevity regulating pathway - multiple species	K09542	-	-	GO:0009987//cellular process;GO:0044237//cellular metabolic process;GO:0008152//metabolic process
TRINITY_DN362521_c4_g2_i3	817250	0	abhd14a	PREDICTED: alpha/beta hydrolase domain-containing protein 14B-like [Limulus polyphemus]	-	-	-	-	-	-	-
TRINITY_DN362523_c0_g2_i3	176090	0	--	AGAP003123-PA [Anopheles gambiae str. PEST] [Anopheles gambiae]	-	-	-	-	-	-	-
TRINITY_DN362523_c0_g5_i1	2539900	821720	--	Juvenile hormone-inducible protein [Anopheles darlingi]	-	-	-	-	-	-	-
TRINITY_DN362531_c5_g1_i3	1399400	1379700	--	PREDICTED: probable uridine nucleosidase 2 [Hyalella azteca]	-	-	-	-	-	-	-
TRINITY_DN362569_c2_g6_i3	155970	0	ncl1	PREDICTED: nicalin-1 [Crassostrea gigas]	-	-	-	-	-	-	-
TRINITY_DN362571_c2_g1_i22	280360	229490	HNRNPR	PREDICTED: heterogeneous nuclear ribonucleoprotein R isoform X9 [Linepithema humile]	-	-	-	-	-	-	-
TRINITY_DN362591_c5_g2_i1	68991	178040	PSMA3	proteasome alpha 3 [Penaeus monodon]	Genetic Information Processing	Folding, sorting and degradation	ko03050//Proteasome	K02727	GO:0005622//intracellular;GO:0044464//cell part;GO:0043226//organelle;GO:0043231//intracellular membrane-bounded organelle;GO:0043229//intracellular organelle;GO:0005623//cell;GO:0044424//intracellular part;GO:0043234//protein complex;GO:0032991//macromolecular complex;GO:0043227//membrane-bounded organelle	GO:0008233//peptidase activity;GO:0016787//hydrolase activity;GO:0003824//catalytic activity;GO:0070011//peptidase activity, acting on L-amino acid peptides;GO:0004175//endopeptidase activity	GO:0051603//proteolysis involved in cellular protein catabolic process;GO:0019941//modification-dependent protein catabolic process;GO:0044237//cellular metabolic process;GO:0030163//protein catabolic process;GO:0009056//catabolic process;GO:1901575//organic substance catabolic process;GO:0044265//cellular macromolecule catabolic process;GO:0044267//cellular protein metabolic process;GO:0019538//…
TRINITY_DN362598_c1_g1_i2	98164	0	--	antigen B membrane protein [Rhipicephalus microplus]	-	-	-	-	-	-	-
TRINITY_DN362602_c1_g1_i1	206900	207070	Tm9sf2	PREDICTED: transmembrane 9 superfamily member 2 isoform X2 [Habropoda laboriosa]	-	-	-	-	-	-	-
TRINITY_DN362661_c0_g2_i1	237220	0	FASN	fatty acid synthase [Litopenaeus vannamei]	Metabolism	Lipid metabolism;Global and Overview	ko01100//Metabolic pathways;ko01212//Fatty acid metabolism;ko00061//Fatty acid biosynthesis	K00665	-	GO:0016747//transferase activity, transferring acyl groups other than amino-acyl groups;GO:0016297//acyl-[acyl-carrier-protein] hydrolase activity;GO:0016655//oxidoreductase activity, acting on NAD(P)H, quinone or similar compound as acceptor;GO:0016787//hydrolase activity;GO:0003824//catalytic activity;GO:0004312//fatty acid synthase activity;GO:0016746//transferase activity, transferring acyl g…	GO:0044699//single-organism process;GO:0044710//single-organism metabolic process;GO:0008152//metabolic process
TRINITY_DN362661_c0_g3_i1	1682300	0	FASN	fatty acid synthase [Litopenaeus vannamei]	Metabolism	Lipid metabolism;Global and Overview	ko01100//Metabolic pathways;ko01212//Fatty acid metabolism;ko00061//Fatty acid biosynthesis	K00665	-	GO:0004312//fatty acid synthase activity;GO:0016788//hydrolase activity, acting on ester bonds;GO:0016787//hydrolase activity;GO:0016491//oxidoreductase activity;GO:0016790//thiolester hydrolase activity;GO:0016297//acyl-[acyl-carrier-protein] hydrolase activity;GO:0003824//catalytic activity;GO:0016747//transferase activity, transferring acyl groups other than amino-acyl groups;GO:0016746//trans…	GO:0008152//metabolic process
TRINITY_DN362702_c0_g2_i6	742890	351160	GlyP	glycogen phosphorylase [Marsupenaeus japonicus]	Metabolism	Carbohydrate metabolism;Global and Overview	ko01100//Metabolic pathways;ko01110//Biosynthesis of secondary metabolites;ko00500//Starch and sucrose metabolism	K00688	-	GO:0016757//transferase activity, transferring glycosyl groups;GO:0016740//transferase activity;GO:0016758//transferase activity, transferring hexosyl groups;GO:0043168//anion binding;GO:0004645//phosphorylase activity;GO:0003824//catalytic activity;GO:0043167//ion binding;GO:0005488//binding	GO:0044238//primary metabolic process;GO:0008152//metabolic process
TRINITY_DN362845_c0_g2_i2	381810	2509500	vcp	valosin-containing protein [Penaeus monodon]	Genetic Information Processing	Folding, sorting and degradation	ko04141//Protein processing in endoplasmic reticulum	K13525	GO:0098588//bounding membrane of organelle;GO:0031982//vesicle;GO:0005634//nucleus;GO:0044464//cell part;GO:0043233//organelle lumen;GO:0031974//membrane-enclosed lumen;GO:0044444//cytoplasmic part;GO:0005623//cell;GO:0043228//non-membrane-bounded organelle;GO:0043231//intracellular membrane-bounded organelle;GO:0044424//intracellular part;GO:0044428//nuclear part;GO:0070013//intracellular organe…	GO:0097159//organic cyclic compound binding;GO:0030234//enzyme regulator activity;GO:0003824//catalytic activity;GO:0098772//molecular function regulator;GO:0001882//nucleoside binding;GO:0002020//protease binding;GO:0005488//binding;GO:0036094//small molecule binding;GO:0016787//hydrolase activity;GO:0019902//phosphatase binding;GO:0001883//purine nucleoside binding;GO:0016504//peptidase activat…	GO:0070841//inclusion body assembly;GO:0009896//positive regulation of catabolic process;GO:0050896//response to stimulus;GO:0046907//intracellular transport;GO:0090085//regulation of protein deubiquitination;GO:0051247//positive regulation of protein metabolic process;GO:0044260//cellular macromolecule metabolic process;GO:0033036//macromolecule localization;GO:2000116//regulation of cysteine-ty…
TRINITY_DN362863_c0_g7_i1	3206200	0	txndc17	PREDICTED: thioredoxin domain-containing protein 17-like [Lingula anatina]	-	-	-	-	-	-	-
TRINITY_DN362874_c5_g1_i1	2853000	806930	Rps3	PREDICTED: 40S ribosomal protein S3-like [Hyalella azteca]	Genetic Information Processing	Translation	ko03010//Ribosome	K02985	-	-	-
TRINITY_DN362874_c5_g3_i3	55786000	28059000	rps3	ribosomal protein S3, partial [Palaemon varians]	Genetic Information Processing	Translation	ko03010//Ribosome	K02985	-	-	-
TRINITY_DN362878_c5_g3_i2	968290	531210	Hadha	Trifunctional enzyme subunit alpha, mitochondrial [Orchesella cincta]	Metabolism	Global and Overview;Amino acid metabolism;Carbohydrate metabolism;Lipid metabolism;Metabolism of other amino acids	ko01100//Metabolic pathways;ko01110//Biosynthesis of secondary metabolites;ko01130//Biosynthesis of antibiotics;ko01120//Microbial metabolism in diverse environments;ko01200//Carbon metabolism;ko00310//Lysine degradation;ko00280//Valine, leucine and isoleucine degradation;ko00071//Fatty acid degradation;ko01212//Fatty acid metabolism;ko00380//Tryptophan metabolism;ko00410//beta-Alanine metabolism…	K07515	-	-	-
TRINITY_DN362878_c5_g7_i1	2177100	4158800	HADHA	PREDICTED: trifunctional enzyme subunit alpha, mitochondrial-like [Hyalella azteca]	Metabolism	Global and Overview;Amino acid metabolism;Lipid metabolism;Carbohydrate metabolism;Metabolism of other amino acids	ko01100//Metabolic pathways;ko01110//Biosynthesis of secondary metabolites;ko01130//Biosynthesis of antibiotics;ko01120//Microbial metabolism in diverse environments;ko01200//Carbon metabolism;ko00310//Lysine degradation;ko00280//Valine, leucine and isoleucine degradation;ko00071//Fatty acid degradation;ko01212//Fatty acid metabolism;ko00380//Tryptophan metabolism;ko00410//beta-Alanine metabolism…	K07515	GO:0044424//intracellular part;GO:0043234//protein complex;GO:0005623//cell;GO:0043231//intracellular membrane-bounded organelle;GO:0032991//macromolecular complex;GO:0043227//membrane-bounded organelle;GO:0044464//cell part;GO:0043229//intracellular organelle;GO:0005622//intracellular;GO:0036125//fatty acid beta-oxidation multienzyme complex;GO:0043226//organelle	GO:0016616//oxidoreductase activity, acting on the CH-OH group of donors, NAD or NADP as acceptor;GO:0016836//hydro-lyase activity;GO:0016835//carbon-oxygen lyase activity;GO:0048037//cofactor binding;GO:0016614//oxidoreductase activity, acting on CH-OH group of donors;GO:0016491//oxidoreductase activity;GO:0016829//lyase activity;GO:0003824//catalytic activity;GO:0005488//binding	GO:0019752//carboxylic acid metabolic process;GO:0009987//cellular process;GO:0044248//cellular catabolic process;GO:0044255//cellular lipid metabolic process;GO:0016054//organic acid catabolic process;GO:1901575//organic substance catabolic process;GO:0006629//lipid metabolic process;GO:0008152//metabolic process;GO:0044242//cellular lipid catabolic process;GO:0016042//lipid catabolic process;GO…
TRINITY_DN362896_c8_g2_i7	758560	94079	SDR16C5	PREDICTED: epidermal retinol dehydrogenase 2-like [Hyalella azteca]	-	-	-	-	-	-	-
TRINITY_DN362949_c1_g4_i1	1135600	0	COPE	coatomer subunit epsilon [Fenneropenaeus chinensis]	-	-	-	-	-	-	-
TRINITY_DN362972_c0_g2_i6	77136	0	EGT	PREDICTED: UDP-glucuronosyltransferase 2B14-like [Hyalella azteca]	Metabolism	Carbohydrate metabolism;Metabolism of cofactors and vitamins;Xenobiotics biodegradation and metabolism;Global and Overview	ko01100//Metabolic pathways;ko01110//Biosynthesis of secondary metabolites;ko00500//Starch and sucrose metabolism;ko00980//Metabolism of xenobiotics by cytochrome P450;ko00983//Drug metabolism - other enzymes;ko00982//Drug metabolism - cytochrome P450;ko00040//Pentose and glucuronate interconversions;ko00830//Retinol metabolism;ko00860//Porphyrin and chlorophyll metabolism;ko00053//Ascorbate and …	K00699	-	-	-
TRINITY_DN362983_c1_g4_i1	0	304110	cher	Filamin-A [Orchesella cincta]	-	-	-	-	-	-	-
TRINITY_DN362990_c0_g2_i2	259020	0	dhdh	PREDICTED: trans-1,2-dihydrobenzene-1,2-diol dehydrogenase [Microplitis demolitor]	Metabolism	Xenobiotics biodegradation and metabolism;Carbohydrate metabolism	ko00980//Metabolism of xenobiotics by cytochrome P450;ko00040//Pentose and glucuronate interconversions	K00078	-	-	-
TRINITY_DN363015_c3_g1_i2	737230	0	RpS23	ribosomal protein S23e [Artemia franciscana]	Genetic Information Processing	Translation	ko03010//Ribosome	K02973	GO:1990904//ribonucleoprotein complex;GO:0044444//cytoplasmic part;GO:0044424//intracellular part;GO:0005840//ribosome;GO:0043232//intracellular non-membrane-bounded organelle;GO:0044464//cell part;GO:0030529//intracellular ribonucleoprotein complex;GO:0032991//macromolecular complex;GO:0043228//non-membrane-bounded organelle;GO:0043229//intracellular organelle;GO:0005737//cytoplasm;GO:0044391//r…	-	GO:0043170//macromolecule metabolic process;GO:0071704//organic substance metabolic process;GO:0010467//gene expression;GO:0008152//metabolic process
TRINITY_DN363030_c0_g2_i1	114420	93232	selenbp1-a	PREDICTED: selenium-binding protein 1-like isoform X2 [Amphimedon queenslandica]	-	-	-	-	GO:0005623//cell;GO:0044444//cytoplasmic part;GO:0005737//cytoplasm;GO:0005622//intracellular;GO:0044424//intracellular part;GO:0044464//cell part	GO:0005488//binding	GO:0008104//protein localization;GO:0033036//macromolecule localization;GO:0051234//establishment of localization;GO:0051179//localization
TRINITY_DN363065_c0_g1_i4	3124200	3001000	akr1a1a	prostaglandin F synthase [Penaeus monodon]	Metabolism	Global and Overview;Lipid metabolism;Carbohydrate metabolism	ko01100//Metabolic pathways;ko00561//Glycerolipid metabolism;ko00051//Fructose and mannose metabolism;ko00040//Pentose and glucuronate interconversions;ko00052//Galactose metabolism	K00011	-	-	-
TRINITY_DN363065_c0_g1_i9	20017000	13453000	akr1a1a	prostaglandin F synthase [Penaeus monodon]	Metabolism	Lipid metabolism;Carbohydrate metabolism;Global and Overview	ko01100//Metabolic pathways;ko00561//Glycerolipid metabolism;ko00051//Fructose and mannose metabolism;ko00040//Pentose and glucuronate interconversions;ko00052//Galactose metabolism	K00011	-	-	-
TRINITY_DN363079_c8_g3_i2	2584400	0	--	elongation factor 1-delta protein [Eriocheir sinensis]	-	-	-	-	-	-	-
TRINITY_DN363082_c0_g5_i1	1901700	3248900	Nurf-38	PREDICTED: inorganic pyrophosphatase-like isoform X2 [Hyalella azteca]	Metabolism	Energy metabolism	ko00190//Oxidative phosphorylation	K11726	GO:0044464//cell part;GO:0005623//cell;GO:0044424//intracellular part;GO:0005622//intracellular	GO:0016818//hydrolase activity, acting on acid anhydrides, in phosphorus-containing anhydrides;GO:0003824//catalytic activity;GO:0016787//hydrolase activity;GO:0016462//pyrophosphatase activity;GO:0016817//hydrolase activity, acting on acid anhydrides	GO:0006793//phosphorus metabolic process;GO:0008152//metabolic process;GO:0044237//cellular metabolic process;GO:0009987//cellular process
TRINITY_DN363084_c1_g2_i7	1988500	1369600	ACLY	PREDICTED: ATP-citrate synthase [Cimex lectularius]	Metabolism	Carbohydrate metabolism;Global and Overview	ko01100//Metabolic pathways;ko01110//Biosynthesis of secondary metabolites;ko01130//Biosynthesis of antibiotics;ko01120//Microbial metabolism in diverse environments;ko00020//Citrate cycle (TCA cycle)	K01648	GO:0044424//intracellular part;GO:0005623//cell;GO:0044464//cell part;GO:0005622//intracellular	GO:0016878//acid-thiol ligase activity;GO:0005488//binding;GO:0001882//nucleoside binding;GO:0004774//succinate-CoA ligase activity;GO:0016740//transferase activity;GO:0016746//transferase activity, transferring acyl groups;GO:0001883//purine nucleoside binding;GO:0016877//ligase activity, forming carbon-sulfur bonds;GO:0046912//transferase activity, transferring acyl groups, acyl groups converte…	GO:0008152//metabolic process;GO:0071704//organic substance metabolic process;GO:0005975//carbohydrate metabolic process;GO:0044238//primary metabolic process
TRINITY_DN363147_c8_g1_i2	3685400	2022300	scu	3-hydroxyacyl-CoA dehydrogenase type-2 [Daphnia magna]	Metabolism	Amino acid metabolism;Global and Overview	ko01100//Metabolic pathways;ko01110//Biosynthesis of secondary metabolites;ko01130//Biosynthesis of antibiotics;ko00280//Valine, leucine and isoleucine degradation	K08683	-	GO:0003824//catalytic activity	GO:0044699//single-organism process;GO:0044710//single-organism metabolic process;GO:0008152//metabolic process
TRINITY_DN363209_c3_g3_i2	15785000	18712000	CG2145	PREDICTED: poly(U)-specific endoribonuclease homolog isoform X2 [Tribolium castaneum]	-	-	-	-	-	-	-
TRINITY_DN363218_c2_g3_i6	1102600	475290	hyou1	Hypoxia up-regulated protein 1 [Zootermopsis nevadensis]	Genetic Information Processing	Folding, sorting and degradation	ko04141//Protein processing in endoplasmic reticulum	K09486	-	-	-
TRINITY_DN363222_c0_g3_i2	231320	0	Agxt	Serine--pyruvate aminotransferase [Daphnia magna]	Cellular Processes;Metabolism	Amino acid metabolism;Global and Overview;Transport and catabolism;Carbohydrate metabolism	ko01100//Metabolic pathways;ko01110//Biosynthesis of secondary metabolites;ko01130//Biosynthesis of antibiotics;ko01120//Microbial metabolism in diverse environments;ko01200//Carbon metabolism;ko04146//Peroxisome;ko00260//Glycine, serine and threonine metabolism;ko00630//Glyoxylate and dicarboxylate metabolism;ko00250//Alanine, aspartate and glutamate metabolism	K00830	-	GO:0016740//transferase activity;GO:0003824//catalytic activity;GO:0008483//transaminase activity;GO:0016769//transferase activity, transferring nitrogenous groups	-
TRINITY_DN363281_c6_g2_i17	17299	0	GMPS	GMP synthase [glutamine-hydrolyzing] [Zootermopsis nevadensis]	Metabolism	Nucleotide metabolism;Xenobiotics biodegradation and metabolism;Global and Overview	ko01100//Metabolic pathways;ko00230//Purine metabolism;ko00983//Drug metabolism - other enzymes	K01951	-	GO:0016818//hydrolase activity, acting on acid anhydrides, in phosphorus-containing anhydrides;GO:0003824//catalytic activity;GO:0097159//organic cyclic compound binding;GO:0016787//hydrolase activity;GO:0032549//ribonucleoside binding;GO:0001883//purine nucleoside binding;GO:0032550//purine ribonucleoside binding;GO:1901363//heterocyclic compound binding;GO:0001882//nucleoside binding;GO:0005488…	GO:0019693//ribose phosphate metabolic process;GO:0044763//single-organism cellular process;GO:0044711//single-organism biosynthetic process;GO:1901293//nucleoside phosphate biosynthetic process;GO:0009987//cellular process;GO:0044271//cellular nitrogen compound biosynthetic process;GO:0046390//ribose phosphate biosynthetic process;GO:0009165//nucleotide biosynthetic process;GO:1901135//carbohydr…
TRINITY_DN363287_c1_g1_i7	74161	177810	Rpt2	CLUMA_CG002257, isoform A [Clunio marinus]	Genetic Information Processing	Folding, sorting and degradation	ko03050//Proteasome	K03062	GO:0044424//intracellular part;GO:0044464//cell part;GO:0005622//intracellular;GO:0005623//cell	GO:0097367//carbohydrate derivative binding;GO:0036094//small molecule binding;GO:0016818//hydrolase activity, acting on acid anhydrides, in phosphorus-containing anhydrides;GO:0003824//catalytic activity;GO:0001883//purine nucleoside binding;GO:0032549//ribonucleoside binding;GO:0016462//pyrophosphatase activity;GO:0001882//nucleoside binding;GO:0016787//hydrolase activity;GO:0032550//purine rib…	GO:0043170//macromolecule metabolic process;GO:0009057//macromolecule catabolic process;GO:0008152//metabolic process;GO:0009056//catabolic process;GO:0071704//organic substance metabolic process;GO:1901575//organic substance catabolic process
TRINITY_DN363349_c1_g1_i3	486140	0	CYP2L1	cytochrome P450 CYP2 [Eriocheir sinensis]	Metabolism	Global and Overview;Lipid metabolism	ko01100//Metabolic pathways;ko00590//Arachidonic acid metabolism	K07422	-	-	-
TRINITY_DN363378_c3_g2_i1	6126700	0	RPL4	60S ribosomal protein L4 [Orchesella cincta]	Genetic Information Processing	Translation	ko03010//Ribosome	K02930	GO:0043228//non-membrane-bounded organelle;GO:1990904//ribonucleoprotein complex;GO:0005924//cell-substrate adherens junction;GO:0030054//cell junction;GO:0043229//intracellular organelle;GO:0031982//vesicle;GO:0015934//large ribosomal subunit;GO:0031988//membrane-bounded vesicle;GO:0043227//membrane-bounded organelle;GO:0070161//anchoring junction;GO:0043232//intracellular non-membrane-bounded o…	GO:0097159//organic cyclic compound binding;GO:0003723//RNA binding;GO:0005198//structural molecule activity;GO:1901363//heterocyclic compound binding;GO:0003676//nucleic acid binding;GO:0005488//binding	GO:0071822//protein complex subunit organization;GO:0044764//multi-organism cellular process;GO:0032774//RNA biosynthetic process;GO:0044249//cellular biosynthetic process;GO:0006402//mRNA catabolic process;GO:0006401//RNA catabolic process;GO:0044260//cellular macromolecule metabolic process;GO:0016071//mRNA metabolic process;GO:0034645//cellular macromolecule biosynthetic process;GO:0044419//in…
TRINITY_DN363378_c3_g3_i2	17467000	10759000	RPL4	PREDICTED: 60S ribosomal protein L4 [Amyelois transitella]	Genetic Information Processing	Translation	ko03010//Ribosome	K02930	GO:0044424//intracellular part;GO:0044464//cell part;GO:0005622//intracellular;GO:0005623//cell;GO:1990904//ribonucleoprotein complex;GO:0030529//intracellular ribonucleoprotein complex;GO:0032991//macromolecular complex	-	GO:0043170//macromolecule metabolic process;GO:0010467//gene expression;GO:0071704//organic substance metabolic process;GO:0008152//metabolic process
TRINITY_DN363395_c3_g5_i2	13194000	6340400	RPS27	40S ribosomal protein S27E [Homarus americanus]	Genetic Information Processing	Translation	ko03010//Ribosome	K02978	-	-	-
TRINITY_DN363467_c0_g1_i2	2039100	149920000	CATB	cathepsin B precursor [Araneus ventricosus]	Cellular Processes	Transport and catabolism	ko04142//Lysosome	K01363	-	-	-
TRINITY_DN363476_c7_g2_i4	1012900	0	LCP1	cysteine proteinase preproenzyme [Homarus americanus]	Cellular Processes	Transport and catabolism	ko04145//Phagosome;ko04142//Lysosome	K01365	-	-	-
TRINITY_DN363531_c7_g1_i3	27131000	40717000	Lgmn	PREDICTED: legumain-like [Aplysia californica]	Cellular Processes	Transport and catabolism	ko04142//Lysosome	K01369	GO:0043226//organelle;GO:0043229//intracellular organelle;GO:0043231//intracellular membrane-bounded organelle;GO:0043227//membrane-bounded organelle;GO:0005622//intracellular;GO:0005623//cell;GO:0005773//vacuole;GO:0000323//lytic vacuole;GO:0044444//cytoplasmic part;GO:0044464//cell part;GO:0044424//intracellular part;GO:0005737//cytoplasm	GO:0016787//hydrolase activity;GO:0003824//catalytic activity;GO:0008233//peptidase activity	GO:0050789//regulation of biological process;GO:0044699//single-organism process;GO:0044763//single-organism cellular process;GO:0019538//protein metabolic process;GO:0044707//single-multicellular organism process;GO:0050794//regulation of cellular process;GO:0044238//primary metabolic process;GO:0071704//organic substance metabolic process;GO:0006508//proteolysis;GO:0050896//response to stimulus…
TRINITY_DN363553_c5_g6_i2	6841000	0	--	PREDICTED: uncharacterized lyase C29B12.13-like [Hyalella azteca]	-	-	-	-	-	-	-
TRINITY_DN363555_c0_g1_i9	1153700	580950	CBS	Cystathionine beta-synthase [Zootermopsis nevadensis]	Metabolism	Amino acid metabolism;Global and Overview	ko01100//Metabolic pathways;ko01130//Biosynthesis of antibiotics;ko01230//Biosynthesis of amino acids;ko00260//Glycine, serine and threonine metabolism;ko00270//Cysteine and methionine metabolism	K01697	GO:0005622//intracellular;GO:0044464//cell part;GO:0005623//cell;GO:0044424//intracellular part	GO:0003824//catalytic activity	GO:0043436//oxoacid metabolic process;GO:0009069//serine family amino acid metabolic process;GO:1901566//organonitrogen compound biosynthetic process;GO:0000097//sulfur amino acid biosynthetic process;GO:1901576//organic substance biosynthetic process;GO:0044710//single-organism metabolic process;GO:0044283//small molecule biosynthetic process;GO:0000096//sulfur amino acid metabolic process;GO:00…
TRINITY_DN363566_c0_g2_i8	5081800	9251400	acsbg2	PREDICTED: long-chain-fatty-acid--CoA ligase ACSBG2-like [Hyalella azteca]	Metabolism	Global and Overview;Lipid metabolism	ko01100//Metabolic pathways;ko00071//Fatty acid degradation;ko01212//Fatty acid metabolism;ko00061//Fatty acid biosynthesis	K15013	-	-	-
TRINITY_DN363568_c2_g1_i3	1248600	1600100	Erap1	PREDICTED: aminopeptidase N-like [Hyalella azteca]	Metabolism	Global and Overview;Metabolism of other amino acids	ko01100//Metabolic pathways;ko00480//Glutathione metabolism	K11140	-	-	-
TRINITY_DN363575_c3_g1_i2	814770	760700	mesh	PREDICTED: protein mesh-like isoform X1 [Hyalella azteca]	-	-	-	-	-	-	-
TRINITY_DN363596_c1_g2_i1	1059000	88201	CSAD	cysteine sulfinic acid decarboxylase [Litopenaeus vannamei]	Metabolism	Metabolism of cofactors and vitamins;Global and Overview;Metabolism of other amino acids	ko01100//Metabolic pathways;ko01110//Biosynthesis of secondary metabolites;ko00410//beta-Alanine metabolism;ko00770//Pantothenate and CoA biosynthesis;ko00430//Taurine and hypotaurine metabolism	K18966	-	GO:0016831//carboxy-lyase activity;GO:0016829//lyase activity;GO:0003824//catalytic activity;GO:0016830//carbon-carbon lyase activity	-
TRINITY_DN363750_c0_g5_i1	2242600	5397800	nep-11	PREDICTED: neprilysin-11-like [Hyalella azteca]	-	-	-	-	-	-	-
TRINITY_DN363762_c1_g1_i4	1957200	0	chic	profilin [Eriocheir sinensis]	-	-	-	-	GO:0005622//intracellular;GO:0005623//cell;GO:0042995//cell projection;GO:0044464//cell part;GO:0044444//cytoplasmic part;GO:0005737//cytoplasm;GO:0044424//intracellular part	GO:0005488//binding;GO:0005515//protein binding	GO:0035295//tube development;GO:1902580//single-organism cellular localization;GO:0007316//pole plasm RNA localization;GO:0042330//taxis;GO:0051179//localization;GO:0009887//organ morphogenesis;GO:0007435//salivary gland morphogenesis;GO:0048599//oocyte development;GO:0032501//multicellular organismal process;GO:0044702//single organism reproductive process;GO:0007431//salivary gland development;…
TRINITY_DN363781_c9_g1_i2	235630	0	CRAT	Carnitine O-acetyltransferase [Anoplophora glabripennis]	Cellular Processes	Transport and catabolism	ko04146//Peroxisome	K00624	-	-	-
TRINITY_DN363847_c9_g1_i7	3396500	1476600	rps21	ribosomal protein rps21 [Palaemon varians]	Genetic Information Processing	Translation	ko03010//Ribosome	K02971	GO:0005623//cell;GO:0044424//intracellular part;GO:0044464//cell part;GO:0032991//macromolecular complex;GO:0030529//intracellular ribonucleoprotein complex;GO:1990904//ribonucleoprotein complex;GO:0005622//intracellular	-	GO:0010467//gene expression;GO:0071704//organic substance metabolic process;GO:0043170//macromolecule metabolic process;GO:0008152//metabolic process
TRINITY_DN363906_c3_g2_i9	122580	89226	GSPT1	PREDICTED: eukaryotic peptide chain release factor GTP-binding subunit ERF3A-like [Hyalella azteca]	Genetic Information Processing	Translation	ko03015//mRNA surveillance pathway	K03267	-	GO:0016817//hydrolase activity, acting on acid anhydrides;GO:0008079//translation termination factor activity;GO:0001883//purine nucleoside binding;GO:0003824//catalytic activity;GO:0016779//nucleotidyltransferase activity;GO:0016818//hydrolase activity, acting on acid anhydrides, in phosphorus-containing anhydrides;GO:0016772//transferase activity, transferring phosphorus-containing groups;GO:00…	GO:0071840//cellular component organization or biogenesis;GO:0009987//cellular process;GO:0022411//cellular component disassembly;GO:0032984//macromolecular complex disassembly;GO:0043624//cellular protein complex disassembly;GO:0016043//cellular component organization;GO:0071822//protein complex subunit organization;GO:0044699//single-organism process;GO:0043933//macromolecular complex subunit o…
TRINITY_DN363908_c0_g1_i6	21289	190490	beta-PheRS	PREDICTED: phenylalanine--tRNA ligase beta subunit-like [Hyalella azteca]	Genetic Information Processing	Translation	ko00970//Aminoacyl-tRNA biosynthesis	K01890	-	GO:0005488//binding	-
TRINITY_DN363916_c7_g1_i5	32845	0	mthfsd	PREDICTED: methenyltetrahydrofolate synthase domain-containing protein isoform X1 [Oreochromis niloticus]	-	-	-	-	-	-	-
TRINITY_DN363928_c0_g2_i2	4737300	2381500	--	-	-	-	-	-	-	-	-
TRINITY_DN363928_c0_g3_i7	15335000	11666000	--	PREDICTED: uncharacterized protein LOC108665507 [Hyalella azteca]	-	-	-	-	-	-	-
TRINITY_DN363951_c1_g1_i7	0	1396900	Ptgr1	protaglandin reductase 1 [Penaeus monodon]	-	-	-	-	-	-	-
TRINITY_DN363956_c1_g2_i3	2527800	2313900	UMPS	PREDICTED: uridine 5'-monophosphate synthase-like [Saccoglossus kowalevskii]	Metabolism	Global and Overview;Xenobiotics biodegradation and metabolism;Nucleotide metabolism	ko01100//Metabolic pathways;ko00240//Pyrimidine metabolism;ko00983//Drug metabolism - other enzymes	K13421	GO:0005622//intracellular;GO:0044424//intracellular part;GO:0005623//cell;GO:0005737//cytoplasm;GO:0044444//cytoplasmic part;GO:0044464//cell part;GO:0043226//organelle;GO:0043227//membrane-bounded organelle;GO:0043229//intracellular organelle;GO:0043231//intracellular membrane-bounded organelle	GO:0003824//catalytic activity;GO:0016830//carbon-carbon lyase activity;GO:0016831//carboxy-lyase activity;GO:0016763//transferase activity, transferring pentosyl groups;GO:0016740//transferase activity;GO:0016829//lyase activity;GO:0016757//transferase activity, transferring glycosyl groups	GO:0006796//phosphate-containing compound metabolic process;GO:0008152//metabolic process;GO:0009124//nucleoside monophosphate biosynthetic process;GO:1901135//carbohydrate derivative metabolic process;GO:0009130//pyrimidine nucleoside monophosphate biosynthetic process;GO:1901362//organic cyclic compound biosynthetic process;GO:1901360//organic cyclic compound metabolic process;GO:0019637//organ…
TRINITY_DN363960_c3_g1_i2	14199000	3012000	rpl-21	60S ribosomal protein L21 [Caligus clemensi]	Genetic Information Processing	Translation	ko03010//Ribosome	K02889	-	-	-
TRINITY_DN363991_c0_g1_i3	3018400	3084400	ceeh-1	hydrolase, alpha/beta domain protein [Oesophagostomum dentatum]	-	-	-	-	-	-	-
TRINITY_DN363996_c0_g11_i1	103440	0	--	antigen B membrane protein [Rhipicephalus microplus]	-	-	-	-	-	-	-
TRINITY_DN364049_c5_g6_i2	55187000	25165000	ENO2	phosphopyruvate hydratase [Penaeus monodon]	Genetic Information Processing;Metabolism	Carbohydrate metabolism;Folding, sorting and degradation;Global and Overview	ko01100//Metabolic pathways;ko01110//Biosynthesis of secondary metabolites;ko01130//Biosynthesis of antibiotics;ko01120//Microbial metabolism in diverse environments;ko01200//Carbon metabolism;ko01230//Biosynthesis of amino acids;ko00010//Glycolysis / Gluconeogenesis;ko03018//RNA degradation	K01689	GO:0005623//cell;GO:0044444//cytoplasmic part;GO:0005737//cytoplasm;GO:0005829//cytosol;GO:0044445//cytosolic part;GO:0044464//cell part;GO:0044424//intracellular part;GO:0005622//intracellular	GO:0016836//hydro-lyase activity;GO:0003824//catalytic activity;GO:0016835//carbon-oxygen lyase activity;GO:0016829//lyase activity;GO:0046872//metal ion binding;GO:0005488//binding;GO:0043167//ion binding;GO:0043169//cation binding	GO:0008152//metabolic process;GO:0006090//pyruvate metabolic process;GO:0019752//carboxylic acid metabolic process;GO:0006082//organic acid metabolic process;GO:0071704//organic substance metabolic process;GO:0044237//cellular metabolic process;GO:0044699//single-organism process;GO:0032787//monocarboxylic acid metabolic process;GO:0044763//single-organism cellular process;GO:0044281//small molec…
TRINITY_DN364049_c5_g8_i1	22467000	14779000	Eno	phosphopyruvate hydratase [Marsupenaeus japonicus]	Metabolism;Genetic Information Processing	Global and Overview;Carbohydrate metabolism;Folding, sorting and degradation	ko01100//Metabolic pathways;ko01110//Biosynthesis of secondary metabolites;ko01130//Biosynthesis of antibiotics;ko01120//Microbial metabolism in diverse environments;ko01200//Carbon metabolism;ko01230//Biosynthesis of amino acids;ko00010//Glycolysis / Gluconeogenesis;ko03018//RNA degradation	K01689	GO:0044464//cell part;GO:0044444//cytoplasmic part;GO:0005829//cytosol;GO:0005622//intracellular;GO:0044445//cytosolic part;GO:0044424//intracellular part;GO:0005623//cell;GO:0005737//cytoplasm	GO:0043169//cation binding;GO:0016836//hydro-lyase activity;GO:0046872//metal ion binding;GO:0003824//catalytic activity;GO:0005488//binding;GO:0016829//lyase activity;GO:0016835//carbon-oxygen lyase activity;GO:0043167//ion binding	GO:0044710//single-organism metabolic process;GO:0044237//cellular metabolic process;GO:0009987//cellular process;GO:0043436//oxoacid metabolic process;GO:0044281//small molecule metabolic process;GO:0032787//monocarboxylic acid metabolic process;GO:0006082//organic acid metabolic process;GO:0019752//carboxylic acid metabolic process;GO:0008152//metabolic process;GO:0071704//organic substance met…
TRINITY_DN364052_c3_g3_i1	0	1783200	--	PREDICTED: Williams-Beuren syndrome chromosomal region 27 protein-like isoform X1 [Lingula anatina]	-	-	-	-	-	-	-
TRINITY_DN364106_c4_g3_i14	241910	0	MARC2	PREDICTED: mitochondrial amidoxime-reducing component 1 [Harpegnathos saltator]	-	-	-	-	-	-	-
TRINITY_DN364108_c1_g1_i3	501680	842410	DIO1	PREDICTED: type I iodothyronine deiodinase [Hipposideros armiger]	Organismal Systems	Endocrine system	ko04919//Thyroid hormone signaling pathway	K01562	GO:0016020//membrane	-	-
TRINITY_DN364132_c7_g3_i11	674500	793160	NAGA	Alpha-N-acetylgalactosaminidase [Harpegnathos saltator]	Metabolism;Cellular Processes	Glycan biosynthesis and metabolism;Transport and catabolism	ko04142//Lysosome;ko00603//Glycosphingolipid biosynthesis - globo series	K01204	-	-	-
TRINITY_DN364156_c1_g5_i1	370180	455290	Pgm3	PREDICTED: phosphoacetylglucosamine mutase isoform X3 [Hippocampus comes]	Metabolism	Global and Overview;Carbohydrate metabolism	ko01100//Metabolic pathways;ko01130//Biosynthesis of antibiotics;ko00520//Amino sugar and nucleotide sugar metabolism	K01836	-	-	-
TRINITY_DN364183_c3_g1_i3	198240	0	--	-	-	-	-	-	-	-	-
TRINITY_DN364195_c3_g1_i3	1159900	692950	Aldh3a1	PREDICTED: aldehyde dehydrogenase, dimeric NADP-preferring isoform X1 [Bemisia tabaci]	Metabolism	Metabolism of other amino acids;Lipid metabolism;Carbohydrate metabolism;Amino acid metabolism;Global and Overview	ko01100//Metabolic pathways;ko01110//Biosynthesis of secondary metabolites;ko01130//Biosynthesis of antibiotics;ko01120//Microbial metabolism in diverse environments;ko00010//Glycolysis / Gluconeogenesis;ko00330//Arginine and proline metabolism;ko00310//Lysine degradation;ko00620//Pyruvate metabolism;ko00280//Valine, leucine and isoleucine degradation;ko00071//Fatty acid degradation;ko00561//Glyc…	K00128	-	GO:0003824//catalytic activity;GO:0016491//oxidoreductase activity	GO:0008152//metabolic process;GO:0044699//single-organism process;GO:0044710//single-organism metabolic process
TRINITY_DN364253_c1_g5_i3	3771900	3298000	TTPAL	PREDICTED: alpha-tocopherol transfer protein-like isoform X6 [Hyalella azteca]	-	-	-	-	-	-	-
TRINITY_DN364253_c1_g6_i2	4931800	0	TTPAL	PREDICTED: alpha-tocopherol transfer protein-like isoform X5 [Hyalella azteca]	-	-	-	-	-	-	-
TRINITY_DN364254_c1_g3_i1	753610	0	Hsc70-1	heat shock protein 70 kDa, partial [Cancer pagurus]	Genetic Information Processing;Organismal Systems;Cellular Processes	Folding, sorting and degradation;Transport and catabolism;Transcription;Aging	ko04141//Protein processing in endoplasmic reticulum;ko04144//Endocytosis;ko03040//Spliceosome;ko04213//Longevity regulating pathway - multiple species	K03283	-	-	-
TRINITY_DN364273_c1_g1_i4	1185100000	1115100000	phc-2	hemocyanin subunit 1 [Macrobrachium nipponense]	-	-	-	-	-	-	-
TRINITY_DN364273_c1_g2_i2	271490000	216590000	phc-1	hemocyanin subunit 1 [Macrobrachium nipponense]	-	-	-	-	-	-	-
TRINITY_DN364273_c1_g4_i1	0	6153600	phc-2	hemocyanin subunit 1 [Macrobrachium nipponense]	-	-	-	-	-	GO:0003824//catalytic activity	GO:0008152//metabolic process;GO:0044710//single-organism metabolic process;GO:0044699//single-organism process
TRINITY_DN364330_c2_g1_i2	344310	0	--	-	-	-	-	-	-	-	-
TRINITY_DN364344_c2_g2_i9	466970	2051800	CYC1	Cytochrome c1, heme protein, mitochondrial, partial [Daphnia magna]	Organismal Systems;Metabolism	Global and Overview;Circulatory system;Energy metabolism	ko01100//Metabolic pathways;ko00190//Oxidative phosphorylation;ko04260//Cardiac muscle contraction	K00413	-	-	-
TRINITY_DN364362_c6_g2_i4	136740	58654	Sbds	PREDICTED: ribosome maturation protein SBDS [Takifugu rubripes]	Genetic Information Processing	Translation	ko03008//Ribosome biogenesis in eukaryotes	K14574	-	-	-
TRINITY_DN364373_c6_g1_i3	2411300	263000	adssl1-a	PREDICTED: adenylosuccinate synthetase isozyme 1 B-like [Hyalella azteca]	Metabolism	Amino acid metabolism;Nucleotide metabolism;Global and Overview	ko01100//Metabolic pathways;ko00230//Purine metabolism;ko00250//Alanine, aspartate and glutamate metabolism	K01939	-	-	-
TRINITY_DN364436_c1_g4_i2	571290	2223200	sepw1	selenoprotein W2 [Artemia franciscana]	-	-	-	-	-	-	-
TRINITY_DN364441_c2_g4_i1	32691	0	beta-Spec	Spectrin beta chain, brain 4 [Trachymyrmex cornetzi]	-	-	-	-	-	-	-
TRINITY_DN364447_c5_g1_i4	5514100	2090500	VHA55	vacuolar H+-ATPase [Palaemon carinicauda]	Metabolism;Cellular Processes	Global and Overview;Transport and catabolism;Energy metabolism	ko01100//Metabolic pathways;ko04145//Phagosome;ko00190//Oxidative phosphorylation	K02147	GO:0005737//cytoplasm;GO:0033176//proton-transporting V-type ATPase complex;GO:0044425//membrane part;GO:0044444//cytoplasmic part;GO:0043234//protein complex;GO:0016469//proton-transporting two-sector ATPase complex;GO:0005622//intracellular;GO:0005768//endosome;GO:0044464//cell part;GO:0043226//organelle;GO:0044424//intracellular part;GO:0032991//macromolecular complex;GO:0098796//membrane prot…	GO:0001882//nucleoside binding;GO:0015078//hydrogen ion transmembrane transporter activity;GO:0022891//substrate-specific transmembrane transporter activity;GO:0015077//monovalent inorganic cation transmembrane transporter activity;GO:0097159//organic cyclic compound binding;GO:0015075//ion transmembrane transporter activity;GO:0032549//ribonucleoside binding;GO:0005488//binding;GO:0008324//catio…	GO:0055080//cation homeostasis;GO:0034641//cellular nitrogen compound metabolic process;GO:0055085//transmembrane transport;GO:0044238//primary metabolic process;GO:0030003//cellular cation homeostasis;GO:0006873//cellular ion homeostasis;GO:0065007//biological regulation;GO:0015992//proton transport;GO:0019637//organophosphate metabolic process;GO:0009987//cellular process;GO:0044763//single-org…
TRINITY_DN364459_c2_g2_i5	445320	6370800	Scpep1	PREDICTED: retinoid-inducible serine carboxypeptidase-like [Hyalella azteca]	-	-	-	-	-	-	-
TRINITY_DN364649_c0_g4_i1	458820	110950	GGT1	PREDICTED: gamma-glutamyltranspeptidase 1-like isoform X2 [Hyalella azteca]	Metabolism	Lipid metabolism;Metabolism of other amino acids;Global and Overview	ko01100//Metabolic pathways;ko00480//Glutathione metabolism;ko00590//Arachidonic acid metabolism;ko00430//Taurine and hypotaurine metabolism;ko00460//Cyanoamino acid metabolism	K18592	-	-	-
TRINITY_DN364666_c0_g3_i3	260300	0	adrm1	adhesion regulating molecule 1 [Scylla paramamosain]	-	-	-	-	-	-	-
TRINITY_DN364675_c0_g1_i2	259520	9817000	Amy4N	amylase [Macrobrachium rosenbergii]	Metabolism	Global and Overview;Carbohydrate metabolism	ko01100//Metabolic pathways;ko00500//Starch and sucrose metabolism	K01176	-	-	-
TRINITY_DN364675_c0_g2_i1	5074100	14372000	Amy1	amylase [Macrobrachium rosenbergii]	Metabolism	Global and Overview;Carbohydrate metabolism	ko01100//Metabolic pathways;ko00500//Starch and sucrose metabolism	K01176	-	-	-
TRINITY_DN364675_c0_g5_i1	600640	11797000	AMY1A	amylase [Macrobrachium rosenbergii]	Metabolism	Global and Overview;Carbohydrate metabolism	ko01100//Metabolic pathways;ko00500//Starch and sucrose metabolism	K01176	-	-	-
TRINITY_DN364736_c4_g4_i3	47561	69023	F26E4.3	Tubulointerstitial nephritis antigen-like protein [Daphnia magna]	-	-	-	-	-	-	-
TRINITY_DN364760_c6_g1_i1	15219000	9450600	--	-	-	-	-	-	-	-	-
TRINITY_DN364793_c0_g3_i2	827590	444550	Actr3	PREDICTED: actin-related protein 3-like [Hyalella azteca]	-	-	-	-	GO:0043234//protein complex;GO:0031252//cell leading edge;GO:0005924//cell-substrate adherens junction;GO:0044424//intracellular part;GO:0043227//membrane-bounded organelle;GO:0005623//cell;GO:0005912//adherens junction;GO:0030055//cell-substrate junction;GO:0044464//cell part;GO:0031982//vesicle;GO:0043228//non-membrane-bounded organelle;GO:0005622//intracellular;GO:0030054//cell junction;GO:004…	GO:0097367//carbohydrate derivative binding;GO:0008092//cytoskeletal protein binding;GO:0003779//actin binding;GO:0001882//nucleoside binding;GO:0032549//ribonucleoside binding;GO:0001883//purine nucleoside binding;GO:0005488//binding;GO:0005515//protein binding;GO:0032550//purine ribonucleoside binding;GO:0097159//organic cyclic compound binding;GO:0036094//small molecule binding;GO:1901363//het…	GO:0032271//regulation of protein polymerization;GO:0008064//regulation of actin polymerization or depolymerization;GO:0043254//regulation of protein complex assembly;GO:0032956//regulation of actin cytoskeleton organization;GO:0048518//positive regulation of biological process;GO:0051495//positive regulation of cytoskeleton organization;GO:0048858//cell projection morphogenesis;GO:0009987//cellu…
TRINITY_DN364867_c1_g6_i3	1658700	748380	Psmd14	PREDICTED: 26S proteasome non-ATPase regulatory subunit 14-like [Hyalella azteca]	Genetic Information Processing	Folding, sorting and degradation	ko03050//Proteasome	K03030	-	-	-
TRINITY_DN364900_c1_g1_i3	6779000	2925500	RpL3	ribosomal protein L3, partial [Artemia franciscana]	Genetic Information Processing	Translation	ko03010//Ribosome	K02925	-	-	-
TRINITY_DN364900_c1_g2_i2	3267900	4776700	rpl-3	PREDICTED: 60S ribosomal protein L3-like, partial [Hipposideros armiger]	Genetic Information Processing	Translation	ko03010//Ribosome	K02925	GO:0044424//intracellular part;GO:0005623//cell;GO:0044464//cell part;GO:1990904//ribonucleoprotein complex;GO:0032991//macromolecular complex;GO:0030529//intracellular ribonucleoprotein complex;GO:0005622//intracellular	-	GO:0043170//macromolecule metabolic process;GO:0010467//gene expression;GO:0071704//organic substance metabolic process;GO:0008152//metabolic process
TRINITY_DN364900_c1_g3_i1	2358200	6727800	RPL3	PREDICTED: 60S ribosomal protein L3-like, partial [Hipposideros armiger]	Genetic Information Processing	Translation	ko03010//Ribosome	K02925	-	-	-
TRINITY_DN364974_c3_g1_i5	402720	0	Capsl	RecName: Full=Crustacean calcium-binding protein 23; Short=CCBP-23	-	-	-	-	-	GO:0043169//cation binding;GO:0046872//metal ion binding;GO:0005488//binding;GO:0043167//ion binding	-
TRINITY_DN364993_c0_g4_i1	0	2250600	Gyc-89Db	PREDICTED: soluble guanylate cyclase 89Db-like [Agrilus planipennis]	Metabolism	Nucleotide metabolism	ko00230//Purine metabolism	K01769	-	-	GO:0044699//single-organism process;GO:0044763//single-organism cellular process;GO:0009987//cellular process
TRINITY_DN365026_c0_g1_i4	830920	1059600	ALDH4A1	PREDICTED: delta-1-pyrroline-5-carboxylate dehydrogenase, mitochondrial-like [Hyalella azteca]	Metabolism	Global and Overview;Amino acid metabolism	ko01100//Metabolic pathways;ko00330//Arginine and proline metabolism;ko00250//Alanine, aspartate and glutamate metabolism	K00294	-	GO:0016903//oxidoreductase activity, acting on the aldehyde or oxo group of donors;GO:0003824//catalytic activity;GO:0016491//oxidoreductase activity	GO:0009064//glutamine family amino acid metabolic process;GO:0071704//organic substance metabolic process;GO:0006520//cellular amino acid metabolic process;GO:0006536//glutamate metabolic process;GO:0043436//oxoacid metabolic process;GO:0044763//single-organism cellular process;GO:0044710//single-organism metabolic process;GO:0019752//carboxylic acid metabolic process;GO:0006082//organic acid met…
TRINITY_DN365026_c0_g3_i1	542820	0	aldh4a1	PREDICTED: delta-1-pyrroline-5-carboxylate dehydrogenase, mitochondrial-like [Hyalella azteca]	Metabolism	Global and Overview;Amino acid metabolism	ko01100//Metabolic pathways;ko00330//Arginine and proline metabolism;ko00250//Alanine, aspartate and glutamate metabolism	K00294	-	-	-
TRINITY_DN365043_c2_g2_i7	24649000	86854000	Lgmn	PREDICTED: legumain-like [Priapulus caudatus]	Cellular Processes	Transport and catabolism	ko04142//Lysosome	K01369	GO:0005737//cytoplasm;GO:0044464//cell part;GO:0043229//intracellular organelle;GO:0044444//cytoplasmic part;GO:0005623//cell;GO:0043227//membrane-bounded organelle;GO:0043231//intracellular membrane-bounded organelle;GO:0005622//intracellular;GO:0044424//intracellular part;GO:0043226//organelle	GO:0003824//catalytic activity;GO:0016787//hydrolase activity;GO:0008233//peptidase activity	GO:0048519//negative regulation of biological process;GO:0009056//catabolic process;GO:1901575//organic substance catabolic process;GO:0019538//protein metabolic process;GO:0071704//organic substance metabolic process;GO:0043170//macromolecule metabolic process;GO:0009057//macromolecule catabolic process;GO:0008152//metabolic process;GO:0050789//regulation of biological process;GO:0065007//biolog…
TRINITY_DN365043_c2_g3_i3	17512000	49801000	Lgmn	Legumain, partial [Eurypyga helias]	Cellular Processes	Transport and catabolism	ko04142//Lysosome	K01369	GO:0043231//intracellular membrane-bounded organelle;GO:0005737//cytoplasm;GO:0000323//lytic vacuole;GO:0043226//organelle;GO:0012505//endomembrane system;GO:0044464//cell part;GO:0005773//vacuole;GO:0031988//membrane-bounded vesicle;GO:0044424//intracellular part;GO:0005623//cell;GO:0031982//vesicle;GO:0005768//endosome;GO:0043227//membrane-bounded organelle;GO:0044444//cytoplasmic part;GO:00056…	GO:0016787//hydrolase activity;GO:0003824//catalytic activity;GO:0070011//peptidase activity, acting on L-amino acid peptides;GO:0008233//peptidase activity;GO:0004175//endopeptidase activity	GO:0009966//regulation of signal transduction;GO:0048585//negative regulation of response to stimulus;GO:0048519//negative regulation of biological process;GO:0051239//regulation of multicellular organismal process;GO:0010648//negative regulation of cell communication;GO:0009057//macromolecule catabolic process;GO:0010941//regulation of cell death;GO:0010646//regulation of cell communication;GO:0…
TRINITY_DN365084_c4_g3_i5	2095300	2224700	fth1-a	ferritin [Palaemon carinicauda]	-	-	-	-	-	-	-
TRINITY_DN365106_c0_g1_i12	0	2832200	--	PREDICTED: gamma-butyrobetaine dioxygenase-like [Hyalella azteca]	Metabolism	Amino acid metabolism	ko00310//Lysine degradation	K00471	-	GO:0016491//oxidoreductase activity;GO:0003824//catalytic activity	-
TRINITY_DN365214_c1_g1_i6	72412	0	DNM1L	dynamin superfamily protein [Cherax quadricarinatus]	-	-	-	-	-	-	-
TRINITY_DN365217_c1_g2_i7	344520	0	DNAJA1	heat shock protein 40 [Marsupenaeus japonicus]	Genetic Information Processing	Folding, sorting and degradation	ko04141//Protein processing in endoplasmic reticulum	K09502	-	-	-
TRINITY_DN365241_c3_g2_i11	395650	0	--	PREDICTED: von Willebrand factor A domain-containing protein 5A isoform X1 [Panthera pardus]	-	-	-	-	-	-	-
TRINITY_DN365253_c0_g4_i1	112070	2005800	CHIA	chitinase [Marsupenaeus japonicus]	Metabolism	Global and Overview;Carbohydrate metabolism	ko01100//Metabolic pathways;ko00520//Amino sugar and nucleotide sugar metabolism	K01183	-	-	-
TRINITY_DN365284_c1_g2_i1	0	127500	plbB	PREDICTED: putative phospholipase B-like 2 [Hyalella azteca]	-	-	-	-	-	-	-
TRINITY_DN365343_c3_g1_i4	65446000	6271600	CHIA	chitinase 1B [Macrobrachium nipponense]	Metabolism	Global and Overview;Carbohydrate metabolism	ko01100//Metabolic pathways;ko00520//Amino sugar and nucleotide sugar metabolism	K01183	-	-	-
TRINITY_DN365343_c3_g2_i5	464220	496210	Cht3	chitinase 1C [Macrobrachium nipponense]	Metabolism	Global and Overview;Carbohydrate metabolism	ko01100//Metabolic pathways;ko00520//Amino sugar and nucleotide sugar metabolism	K01183	-	-	-
TRINITY_DN365343_c3_g3_i2	54272000	41575000	CHIT1	chitinase 1A [Macrobrachium nipponense]	Metabolism	Global and Overview;Carbohydrate metabolism	ko01100//Metabolic pathways;ko00520//Amino sugar and nucleotide sugar metabolism	K01183	-	-	-
TRINITY_DN365375_c1_g1_i6	1019200	133690	TARS	PREDICTED: threonine--tRNA ligase, cytoplasmic-like [Hyalella azteca]	Genetic Information Processing	Translation	ko00970//Aminoacyl-tRNA biosynthesis	K01868	GO:0044424//intracellular part;GO:0005622//intracellular;GO:0005623//cell;GO:0044464//cell part	GO:0005488//binding;GO:0001882//nucleoside binding;GO:0036094//small molecule binding;GO:0001883//purine nucleoside binding;GO:0004812//aminoacyl-tRNA ligase activity;GO:0003824//catalytic activity;GO:0097367//carbohydrate derivative binding;GO:0032550//purine ribonucleoside binding;GO:0016876//ligase activity, forming aminoacyl-tRNA and related compounds;GO:1901363//heterocyclic compound binding…	GO:0044249//cellular biosynthetic process;GO:0019752//carboxylic acid metabolic process;GO:1901360//organic cyclic compound metabolic process;GO:0010467//gene expression;GO:0006399//tRNA metabolic process;GO:0043038//amino acid activation;GO:0044271//cellular nitrogen compound biosynthetic process;GO:0006520//cellular amino acid metabolic process;GO:0006412//translation;GO:0009058//biosynthetic p…
TRINITY_DN365383_c6_g2_i2	27432000	16157000	gpd3	glyceraldehyde 3-phosphate dehydrogenase [Macrobrachium olfersii]	Metabolism	Carbohydrate metabolism;Global and Overview	ko01100//Metabolic pathways;ko01110//Biosynthesis of secondary metabolites;ko01130//Biosynthesis of antibiotics;ko01120//Microbial metabolism in diverse environments;ko01200//Carbon metabolism;ko01230//Biosynthesis of amino acids;ko00010//Glycolysis / Gluconeogenesis	K00134	GO:0005622//intracellular;GO:0044464//cell part;GO:0005623//cell;GO:0044424//intracellular part	GO:1901363//heterocyclic compound binding;GO:0097159//organic cyclic compound binding;GO:0005488//binding;GO:0003824//catalytic activity;GO:0036094//small molecule binding;GO:0016620//oxidoreductase activity, acting on the aldehyde or oxo group of donors, NAD or NADP as acceptor;GO:0016491//oxidoreductase activity;GO:0016903//oxidoreductase activity, acting on the aldehyde or oxo group of donors;…	GO:0043436//oxoacid metabolic process;GO:0019318//hexose metabolic process;GO:0044281//small molecule metabolic process;GO:0006090//pyruvate metabolic process;GO:0044710//single-organism metabolic process;GO:0044763//single-organism cellular process;GO:0032787//monocarboxylic acid metabolic process;GO:0006082//organic acid metabolic process;GO:0044238//primary metabolic process;GO:0044723//single…
TRINITY_DN365422_c2_g1_i1	4412800	1263400	Ugt8	PREDICTED: UDP-glucuronosyltransferase 2B14-like [Hyalella azteca]	-	-	-	-	-	-	-
TRINITY_DN365422_c2_g1_i2	60329	76995	Ugt8	PREDICTED: UDP-glucuronosyltransferase 2B19-like isoform X1 [Hyalella azteca]	-	-	-	-	-	-	-
TRINITY_DN365430_c2_g1_i4	64872	72633	Mug1	alpha-2-macroglobulin [Macrobrachium rosenbergii]	-	-	-	-	-	-	-
TRINITY_DN365432_c9_g2_i1	1415700	1760600	PK	PREDICTED: pyridoxal kinase [Acromyrmex echinatior]	Metabolism	Metabolism of cofactors and vitamins;Global and Overview	ko01100//Metabolic pathways;ko00750//Vitamin B6 metabolism	K00868	-	-	-
TRINITY_DN365432_c9_g6_i1	11180000	4078600	Pdxk	PREDICTED: pyridoxal kinase-like [Hyalella azteca]	Metabolism	Global and Overview;Metabolism of cofactors and vitamins	ko01100//Metabolic pathways;ko00750//Vitamin B6 metabolism	K00868	-	-	-
TRINITY_DN365439_c5_g1_i11	266750	147170	PPP2R1A	serine/threonine-protein phosphatase 2A 65 kDa regulatory subunit A alpha isoform [Penaeus monodon]	Genetic Information Processing;Environmental Information Processing	Signal transduction;Translation	ko03015//mRNA surveillance pathway;ko04391//Hippo signaling pathway -fly;ko04350//TGF-beta signaling pathway	K03456	-	-	-
TRINITY_DN365450_c1_g5_i1	0	801490	ZMYND11	PREDICTED: zinc finger MYND domain-containing protein 11 isoform X2 [Trachymyrmex cornetzi]	-	-	-	-	-	-	-
TRINITY_DN365497_c2_g2_i1	219590	104270	GLB1	PREDICTED: beta-galactosidase-like [Hyalella azteca]	Metabolism;Cellular Processes	Lipid metabolism;Carbohydrate metabolism;Glycan biosynthesis and metabolism;Global and Overview;Transport and catabolism	ko01100//Metabolic pathways;ko04142//Lysosome;ko00052//Galactose metabolism;ko00600//Sphingolipid metabolism;ko00511//Other glycan degradation;ko00531//Glycosaminoglycan degradation;ko00604//Glycosphingolipid biosynthesis - ganglio series	K12309	-	-	-
TRINITY_DN365525_c1_g1_i1	2967700	1785700	Psma5	PREDICTED: proteasome subunit alpha type-5-like [Hyalella azteca]	Genetic Information Processing	Folding, sorting and degradation	ko03050//Proteasome	K02729	-	-	-
TRINITY_DN365540_c0_g2_i8	33181	16643	Cst3	cystatin 2, partial [Cherax quadricarinatus]	-	-	-	-	-	-	-
TRINITY_DN365560_c2_g4_i3	5079400	4287200	RpL10	ribosomal protein L10, partial [Rimicaris exoculata]	Genetic Information Processing	Translation	ko03010//Ribosome	K02866	GO:1990904//ribonucleoprotein complex;GO:0032991//macromolecular complex;GO:0005622//intracellular;GO:0044464//cell part;GO:0005623//cell;GO:0030529//intracellular ribonucleoprotein complex;GO:0044424//intracellular part	-	GO:0043170//macromolecule metabolic process;GO:0071704//organic substance metabolic process;GO:0010467//gene expression;GO:0008152//metabolic process
TRINITY_DN365616_c2_g2_i10	1032600	287710	Cyp49a1	PREDICTED: probable cytochrome P450 49a1 [Hyalella azteca]	-	-	-	-	-	-	-
TRINITY_DN365627_c1_g1_i4	5784500	2470500	--	PREDICTED: uncharacterized protein LOC108673560 isoform X1 [Hyalella azteca]	-	-	-	-	-	-	-
TRINITY_DN365627_c1_g1_i5	1029400	910070	--	Uromodulin [Exaiptasia pallida]	-	-	-	-	-	-	-
TRINITY_DN365648_c1_g2_i2	29145000	36286000	Amy1	amylase [Litopenaeus vannamei]	Metabolism;Organismal Systems	Global and Overview;Digestive system;Carbohydrate metabolism	ko01100//Metabolic pathways;ko00500//Starch and sucrose metabolism;ko04973//Carbohydrate digestion and absorption	K01176	-	-	-
TRINITY_DN365693_c1_g1_i1	244880	235430	Aats-ala	PREDICTED: alanine--tRNA ligase, cytoplasmic-like [Hyalella azteca]	Genetic Information Processing	Translation	ko00970//Aminoacyl-tRNA biosynthesis	K01872	-	-	-
TRINITY_DN365701_c4_g2_i2	0	2821800	VMO1	vitelline membrane outer layer 1-like protein [Scylla paramamosain]	Metabolism	Lipid metabolism	ko00564//Glycerophospholipid metabolism	K01049	-	-	-
TRINITY_DN365743_c0_g1_i13	1271700	2113400	SHMT1	PREDICTED: serine hydroxymethyltransferase, cytosolic-like [Hyalella azteca]	Metabolism	Amino acid metabolism;Metabolism of cofactors and vitamins;Global and Overview;Metabolism of other amino acids;Carbohydrate metabolism	ko01100//Metabolic pathways;ko01110//Biosynthesis of secondary metabolites;ko01130//Biosynthesis of antibiotics;ko01120//Microbial metabolism in diverse environments;ko01200//Carbon metabolism;ko01230//Biosynthesis of amino acids;ko00260//Glycine, serine and threonine metabolism;ko00630//Glyoxylate and dicarboxylate metabolism;ko00670//One carbon pool by folate;ko00460//Cyanoamino acid metabolism	K00600	-	-	-
TRINITY_DN365746_c0_g1_i5	6298500	7996400	HSPA5	heat shock protein cognate 3 [Cherax cainii]	Genetic Information Processing	Folding, sorting and degradation	ko04141//Protein processing in endoplasmic reticulum;ko03060//Protein export	K09490	-	GO:0005488//binding;GO:0043167//ion binding;GO:0043169//cation binding;GO:0003824//catalytic activity;GO:0016836//hydro-lyase activity;GO:0016835//carbon-oxygen lyase activity;GO:0016829//lyase activity	GO:0018130//heterocycle biosynthetic process;GO:0006807//nitrogen compound metabolic process;GO:1901564//organonitrogen compound metabolic process;GO:0071704//organic substance metabolic process;GO:0033013//tetrapyrrole metabolic process;GO:0044237//cellular metabolic process;GO:0046483//heterocycle metabolic process;GO:0008152//metabolic process;GO:0044249//cellular biosynthetic process;GO:00511…
TRINITY_DN365746_c0_g4_i2	26265000	21579000	Hsc70-3	70kD heat shock protein, partial [Scylla paramamosain]	Genetic Information Processing	Folding, sorting and degradation	ko04141//Protein processing in endoplasmic reticulum;ko03060//Protein export	K09490	-	GO:0032550//purine ribonucleoside binding;GO:0005488//binding;GO:0001883//purine nucleoside binding;GO:0001882//nucleoside binding;GO:0032549//ribonucleoside binding;GO:0036094//small molecule binding;GO:0097367//carbohydrate derivative binding;GO:0097159//organic cyclic compound binding;GO:1901363//heterocyclic compound binding	-
TRINITY_DN365785_c2_g1_i3	198360	283870	T05H10.6	PREDICTED: probable pyruvate dehydrogenase E1 component subunit alpha, mitochondrial isoform X2 [Neodiprion lecontei]	Metabolism	Global and Overview;Carbohydrate metabolism	ko01100//Metabolic pathways;ko01110//Biosynthesis of secondary metabolites;ko01130//Biosynthesis of antibiotics;ko01120//Microbial metabolism in diverse environments;ko01200//Carbon metabolism;ko00010//Glycolysis / Gluconeogenesis;ko00620//Pyruvate metabolism;ko00020//Citrate cycle (TCA cycle)	K00161	-	-	-
TRINITY_DN365823_c5_g2_i2	7973000	5405900	RpS23	PREDICTED: 40S ribosomal protein S23 [Hyalella azteca]	Genetic Information Processing	Translation	ko03010//Ribosome	K02973	GO:0044464//cell part;GO:0043232//intracellular non-membrane-bounded organelle;GO:0044424//intracellular part;GO:0043229//intracellular organelle;GO:0044422//organelle part;GO:0043226//organelle;GO:0005623//cell;GO:0032991//macromolecular complex;GO:0044391//ribosomal subunit;GO:0044444//cytoplasmic part;GO:0030529//intracellular ribonucleoprotein complex;GO:1990904//ribonucleoprotein complex;GO:…	-	GO:0010467//gene expression;GO:0043170//macromolecule metabolic process;GO:0071704//organic substance metabolic process;GO:0008152//metabolic process
TRINITY_DN365828_c3_g2_i2	125800	162590	PSAP	saposin isoform 1 [Penaeus monodon]	Cellular Processes	Transport and catabolism	ko04142//Lysosome	K12382	-	-	-
TRINITY_DN365860_c1_g1_i8	163220	0	DHRS12	PREDICTED: dehydrogenase/reductase SDR family member 12-like [Limulus polyphemus]	-	-	-	-	-	-	-
TRINITY_DN365886_c4_g1_i5	852320	205230	GLTP	Glycolipid transfer protein [Daphnia magna]	-	-	-	-	-	-	-
TRINITY_DN365933_c1_g1_i1	4219100	4118500	--	dLp/HDL-BGBP precursor [Pontastacus leptodactylus]	-	-	-	-	-	-	-
TRINITY_DN365933_c1_g3_i1	879360	366580	Rfabg	beta-1,3-glucan-binding protein precursor [Astacus astacus]	-	-	-	-	-	-	-
TRINITY_DN365933_c1_g4_i1	3623900	0	APOB	beta-1,3-glucan-binding protein precursor [Astacus astacus]	-	-	-	-	-	-	-
TRINITY_DN365933_c1_g5_i1	942230	0	--	dLp/HDL-BGBP precursor [Pontastacus leptodactylus]	-	-	-	-	-	-	-
TRINITY_DN365933_c1_g8_i3	1712600	409310	--	beta-1,3-glucan binding protein [Fenneropenaeus merguiensis]	-	-	-	-	-	-	-
TRINITY_DN365948_c4_g3_i3	898980	485950	--	PREDICTED: ribosome-binding protein 1 isoform X5 [Strongylocentrotus purpuratus]	Genetic Information Processing	Folding, sorting and degradation	ko04141//Protein processing in endoplasmic reticulum	K14000	-	-	-
TRINITY_DN365948_c4_g3_i5	3107500	1602600	KTN1	Ribosome-binding protein 1 [Zootermopsis nevadensis]	Genetic Information Processing	Folding, sorting and degradation	ko04141//Protein processing in endoplasmic reticulum	K14000	-	-	-
TRINITY_DN365962_c8_g4_i1	8466500	7823400	Hrsp12	PREDICTED: ribonuclease UK114-like [Acropora digitifera]	-	-	-	-	-	-	-
TRINITY_DN366006_c6_g1_i6	137660	0	Cnpy2	PREDICTED: protein canopy homolog 2-like [Hyalella azteca]	-	-	-	-	-	-	-
TRINITY_DN366037_c0_g1_i1	17825000	15421000	ADH5	PREDICTED: alcohol dehydrogenase class-3 [Larimichthys crocea]	Metabolism	Carbohydrate metabolism;Lipid metabolism;Metabolism of cofactors and vitamins;Xenobiotics biodegradation and metabolism;Global and Overview;Amino acid metabolism	ko01100//Metabolic pathways;ko01110//Biosynthesis of secondary metabolites;ko01130//Biosynthesis of antibiotics;ko01120//Microbial metabolism in diverse environments;ko01200//Carbon metabolism;ko00010//Glycolysis / Gluconeogenesis;ko00071//Fatty acid degradation;ko00980//Metabolism of xenobiotics by cytochrome P450;ko00982//Drug metabolism - cytochrome P450;ko00830//Retinol metabolism;ko00350//Ty…	K00121	-	-	-
TRINITY_DN366037_c0_g1_i4	16028000	10432000	Os02g0815500	PREDICTED: alcohol dehydrogenase class-3-like [Sinocyclocheilus grahami]	Metabolism	Xenobiotics biodegradation and metabolism;Global and Overview;Metabolism of cofactors and vitamins;Amino acid metabolism;Lipid metabolism;Carbohydrate metabolism	ko01100//Metabolic pathways;ko01110//Biosynthesis of secondary metabolites;ko01130//Biosynthesis of antibiotics;ko01120//Microbial metabolism in diverse environments;ko01200//Carbon metabolism;ko00010//Glycolysis / Gluconeogenesis;ko00071//Fatty acid degradation;ko00980//Metabolism of xenobiotics by cytochrome P450;ko00982//Drug metabolism - cytochrome P450;ko00830//Retinol metabolism;ko00350//Ty…	K00121	-	-	-
TRINITY_DN366037_c0_g1_i5	6921100	4010400	ADH7	Alcohol dehydrogenase class-3 [Zootermopsis nevadensis]	Metabolism	Amino acid metabolism;Metabolism of cofactors and vitamins;Global and Overview;Xenobiotics biodegradation and metabolism;Carbohydrate metabolism;Lipid metabolism	ko01100//Metabolic pathways;ko01110//Biosynthesis of secondary metabolites;ko00010//Glycolysis / Gluconeogenesis;ko00071//Fatty acid degradation;ko00980//Metabolism of xenobiotics by cytochrome P450;ko00982//Drug metabolism - cytochrome P450;ko00830//Retinol metabolism;ko00350//Tyrosine metabolism	K13951	-	GO:0005488//binding;GO:0043169//cation binding;GO:0003824//catalytic activity;GO:0016614//oxidoreductase activity, acting on CH-OH group of donors;GO:0016616//oxidoreductase activity, acting on the CH-OH group of donors, NAD or NADP as acceptor;GO:0043167//ion binding;GO:0046872//metal ion binding;GO:0016491//oxidoreductase activity	GO:0006720//isoprenoid metabolic process;GO:0006082//organic acid metabolic process;GO:0071704//organic substance metabolic process;GO:0006629//lipid metabolic process;GO:0044763//single-organism cellular process;GO:1901615//organic hydroxy compound metabolic process;GO:0019752//carboxylic acid metabolic process;GO:0032787//monocarboxylic acid metabolic process;GO:0044255//cellular lipid metaboli…
TRINITY_DN366126_c0_g1_i5	1799600	0	DHRS4	PREDICTED: dehydrogenase/reductase SDR family member 4-like [Hyalella azteca]	Metabolism;Cellular Processes	Global and Overview;Transport and catabolism;Metabolism of cofactors and vitamins	ko01100//Metabolic pathways;ko04146//Peroxisome;ko00830//Retinol metabolism	K11147	-	-	-
TRINITY_DN366142_c1_g4_i1	626350	315240	HK1	kexokinase [Litopenaeus vannamei]	Metabolism	Carbohydrate metabolism;Global and Overview	ko01100//Metabolic pathways;ko01110//Biosynthesis of secondary metabolites;ko01130//Biosynthesis of antibiotics;ko01120//Microbial metabolism in diverse environments;ko01200//Carbon metabolism;ko00520//Amino sugar and nucleotide sugar metabolism;ko00010//Glycolysis / Gluconeogenesis;ko00500//Starch and sucrose metabolism;ko00051//Fructose and mannose metabolism;ko00052//Galactose metabolism	K00844	-	-	-
TRINITY_DN366164_c1_g3_i2	1780400	0	phnW	2-aminoethylphosphonate--pyruvate transaminase [Exaiptasia pallida]	-	-	-	-	-	GO:0016769//transferase activity, transferring nitrogenous groups;GO:0016740//transferase activity;GO:0003824//catalytic activity;GO:0005488//binding;GO:0008483//transaminase activity;GO:0043168//anion binding;GO:0043167//ion binding	GO:0009987//cellular process;GO:0019637//organophosphate metabolic process;GO:0044237//cellular metabolic process;GO:0006793//phosphorus metabolic process;GO:0071704//organic substance metabolic process;GO:0008152//metabolic process;GO:0019634//organic phosphonate metabolic process
TRINITY_DN366219_c5_g3_i2	223720	0	Ddc	PREDICTED: aromatic-L-amino-acid decarboxylase [Wasmannia auropunctata]	Metabolism	Global and Overview;Amino acid metabolism	ko01100//Metabolic pathways;ko01110//Biosynthesis of secondary metabolites;ko00380//Tryptophan metabolism;ko00350//Tyrosine metabolism;ko00340//Histidine metabolism;ko00360//Phenylalanine metabolism	K01593	-	GO:0043167//ion binding;GO:0016830//carbon-carbon lyase activity;GO:0003824//catalytic activity;GO:0043168//anion binding;GO:0016829//lyase activity;GO:0005488//binding	GO:0044281//small molecule metabolic process;GO:0071704//organic substance metabolic process;GO:0009987//cellular process;GO:0044763//single-organism cellular process;GO:0019752//carboxylic acid metabolic process;GO:0006082//organic acid metabolic process;GO:0008152//metabolic process;GO:0044699//single-organism process;GO:0043436//oxoacid metabolic process;GO:0044237//cellular metabolic process;…
TRINITY_DN366221_c3_g1_i1	351800	0	Ces1e	JHE-like carboxylesterase 2 [Pandalopsis japonica]	-	-	-	-	-	-	-
TRINITY_DN366240_c1_g3_i2	5636500	2139200	sqd	PREDICTED: RNA-binding protein squid isoform X2 [Agrilus planipennis]	Organismal Systems	Development	ko04320//Dorso-ventral axis formation	K03102	-	-	-
TRINITY_DN366259_c2_g2_i7	192820	1097600	RPS6KB1	70 kDa ribosomal protein S6 kinase, partial [Gecarcinus lateralis]	Organismal Systems;Environmental Information Processing	Signal transduction;Aging	ko04213//Longevity regulating pathway - multiple species;ko04150//mTOR signaling pathway;ko04350//TGF-beta signaling pathway	K04688	-	GO:0036094//small molecule binding;GO:1901363//heterocyclic compound binding;GO:0004672//protein kinase activity;GO:0097159//organic cyclic compound binding;GO:0003824//catalytic activity;GO:0001882//nucleoside binding;GO:0016773//phosphotransferase activity, alcohol group as acceptor;GO:0016301//kinase activity;GO:0016740//transferase activity;GO:0032549//ribonucleoside binding;GO:0016772//trans…	GO:0071704//organic substance metabolic process;GO:0050794//regulation of cellular process;GO:0065007//biological regulation;GO:0044267//cellular protein metabolic process;GO:0008152//metabolic process;GO:0044237//cellular metabolic process;GO:0043412//macromolecule modification;GO:0019538//protein metabolic process;GO:0009987//cellular process;GO:0050789//regulation of biological process;GO:0044…
TRINITY_DN366275_c1_g2_i7	20193	11980	CAND1	Cullin-associated NEDD8-dissociated protein 1 [Zootermopsis nevadensis]	-	-	-	-	-	-	-
TRINITY_DN366281_c1_g2_i2	616880	0	Agps	PREDICTED: alkyldihydroxyacetonephosphate synthase, peroxisomal [Crassostrea gigas]	Cellular Processes;Metabolism	Transport and catabolism;Global and Overview;Lipid metabolism	ko01100//Metabolic pathways;ko04146//Peroxisome;ko00565//Ether lipid metabolism	K00803	-	GO:0016614//oxidoreductase activity, acting on CH-OH group of donors;GO:0016491//oxidoreductase activity;GO:0003824//catalytic activity	GO:0044710//single-organism metabolic process;GO:0044699//single-organism process;GO:0008152//metabolic process
TRINITY_DN366312_c1_g1_i3	8277200	5609700	Acy1	PREDICTED: aminoacylase-1A-like [Hyalella azteca]	Metabolism	Global and Overview;Amino acid metabolism	ko01100//Metabolic pathways;ko01110//Biosynthesis of secondary metabolites;ko01130//Biosynthesis of antibiotics;ko01230//Biosynthesis of amino acids;ko00220//Arginine biosynthesis;ko01210//2-Oxocarboxylic acid metabolism	K14677	-	GO:0003824//catalytic activity;GO:0016787//hydrolase activity	GO:0008152//metabolic process;GO:0044238//primary metabolic process;GO:0071704//organic substance metabolic process
TRINITY_DN366312_c1_g2_i3	333410	0	foxred1	PREDICTED: FAD-dependent oxidoreductase domain-containing protein 1-like [Hyalella azteca]	-	-	-	-	-	-	-
TRINITY_DN366350_c2_g1_i3	11949000	11460000	ACADL	PREDICTED: long-chain specific acyl-CoA dehydrogenase, mitochondrial-like isoform X1 [Hyalella azteca]	Organismal Systems;Metabolism	Lipid metabolism;Global and Overview;Endocrine system	ko01100//Metabolic pathways;ko00071//Fatty acid degradation;ko01212//Fatty acid metabolism;ko03320//PPAR signaling pathway	K00255	-	GO:0003824//catalytic activity;GO:0016627//oxidoreductase activity, acting on the CH-CH group of donors;GO:0016491//oxidoreductase activity	GO:0008152//metabolic process
TRINITY_DN366350_c2_g2_i1	2314600	5789400	Acadl	PREDICTED: long-chain specific acyl-CoA dehydrogenase, mitochondrial-like isoform X3 [Hyalella azteca]	Metabolism;Organismal Systems	Lipid metabolism;Endocrine system;Global and Overview	ko01100//Metabolic pathways;ko00071//Fatty acid degradation;ko01212//Fatty acid metabolism;ko03320//PPAR signaling pathway	K00255	GO:0044464//cell part;GO:0005622//intracellular;GO:0043226//organelle;GO:0044424//intracellular part;GO:0043231//intracellular membrane-bounded organelle;GO:0005623//cell;GO:0043227//membrane-bounded organelle;GO:0043229//intracellular organelle	GO:1901363//heterocyclic compound binding;GO:0000166//nucleotide binding;GO:0016634//oxidoreductase activity, acting on the CH-CH group of donors, oxygen as acceptor;GO:0003997//acyl-CoA oxidase activity;GO:0016491//oxidoreductase activity;GO:0097159//organic cyclic compound binding;GO:0036094//small molecule binding;GO:0005488//binding;GO:0003824//catalytic activity;GO:1901265//nucleoside phosph…	GO:1901615//organic hydroxy compound metabolic process;GO:0010565//regulation of cellular ketone metabolic process;GO:0045922//negative regulation of fatty acid metabolic process;GO:0044270//cellular nitrogen compound catabolic process;GO:0009056//catabolic process;GO:0071704//organic substance metabolic process;GO:0044255//cellular lipid metabolic process;GO:0044712//single-organism catabolic pr…
TRINITY_DN366350_c2_g4_i1	691730	1663400	Acadl	PREDICTED: long-chain specific acyl-CoA dehydrogenase, mitochondrial-like isoform X3 [Hyalella azteca]	Organismal Systems;Metabolism	Lipid metabolism;Global and Overview;Endocrine system	ko01100//Metabolic pathways;ko00071//Fatty acid degradation;ko01212//Fatty acid metabolism;ko03320//PPAR signaling pathway	K00255	GO:0005739//mitochondrion;GO:0044464//cell part;GO:0043226//organelle;GO:0044424//intracellular part;GO:0044446//intracellular organelle part;GO:0043227//membrane-bounded organelle;GO:0044429//mitochondrial part;GO:0016020//membrane;GO:0044422//organelle part;GO:0031090//organelle membrane;GO:0044444//cytoplasmic part;GO:0005737//cytoplasm;GO:0005623//cell;GO:0005622//intracellular;GO:0043231//in…	GO:0016627//oxidoreductase activity, acting on the CH-CH group of donors;GO:0003997//acyl-CoA oxidase activity;GO:0003995//acyl-CoA dehydrogenase activity;GO:1901363//heterocyclic compound binding;GO:0005488//binding;GO:0036094//small molecule binding;GO:0003824//catalytic activity;GO:0097159//organic cyclic compound binding;GO:0000166//nucleotide binding;GO:1901265//nucleoside phosphate binding;…	GO:0043436//oxoacid metabolic process;GO:0009062//fatty acid catabolic process;GO:0006577//amino-acid betaine metabolic process;GO:0044763//single-organism cellular process;GO:0009437//carnitine metabolic process;GO:0019218//regulation of steroid metabolic process;GO:0044707//single-multicellular organism process;GO:1901564//organonitrogen compound metabolic process;GO:0042592//homeostatic proces…
TRINITY_DN366350_c2_g7_i1	8731300	4179500	ACADL	PREDICTED: long-chain specific acyl-CoA dehydrogenase, mitochondrial-like isoform X3 [Hyalella azteca]	Metabolism	Global and Overview;Lipid metabolism	ko01100//Metabolic pathways;ko00071//Fatty acid degradation;ko01212//Fatty acid metabolism	K00255	-	GO:0005488//binding;GO:1901265//nucleoside phosphate binding;GO:0016491//oxidoreductase activity;GO:0097159//organic cyclic compound binding;GO:0003824//catalytic activity;GO:0000166//nucleotide binding;GO:0036094//small molecule binding;GO:1901363//heterocyclic compound binding	GO:0044710//single-organism metabolic process;GO:0008152//metabolic process;GO:0044699//single-organism process
TRINITY_DN366418_c3_g2_i4	441680	192730	AGL	PREDICTED: glycogen debranching enzyme-like [Limulus polyphemus]	Metabolism	Carbohydrate metabolism;Global and Overview	ko01100//Metabolic pathways;ko01110//Biosynthesis of secondary metabolites;ko00500//Starch and sucrose metabolism	K01196	-	GO:0003824//catalytic activity;GO:0004133//glycogen debranching enzyme activity	GO:0006073//cellular glucan metabolic process;GO:0044264//cellular polysaccharide metabolic process;GO:0044699//single-organism process;GO:0044763//single-organism cellular process;GO:0044723//single-organism carbohydrate metabolic process;GO:0005977//glycogen metabolic process;GO:0043170//macromolecule metabolic process;GO:0044710//single-organism metabolic process;GO:0055114//oxidation-reductio…
TRINITY_DN366488_c2_g3_i2	760190	0	--	PREDICTED: probable cation-transporting ATPase 13A5 [Thamnophis sirtalis]	-	-	-	-	-	-	-
TRINITY_DN366498_c0_g2_i2	414610	230460	Inx2	PREDICTED: innexin inx2-like isoform X2 [Hyalella azteca]	-	-	-	-	GO:0005623//cell;GO:0005886//plasma membrane;GO:0044464//cell part;GO:0005911//cell-cell junction;GO:0016020//membrane;GO:0071944//cell periphery;GO:0030054//cell junction	GO:0022803//passive transmembrane transporter activity;GO:0022857//transmembrane transporter activity;GO:0022829//wide pore channel activity;GO:0015267//channel activity;GO:0005215//transporter activity	GO:0048856//anatomical structure development;GO:0048468//cell development;GO:0009653//anatomical structure morphogenesis;GO:0050896//response to stimulus;GO:0051704//multi-organism process;GO:0007635//chemosensory behavior;GO:0044702//single organism reproductive process;GO:0000003//reproduction;GO:0044708//single-organism behavior;GO:0030154//cell differentiation;GO:0032504//multicellular organi…
TRINITY_DN366510_c1_g1_i4	1569100	805460	Bcap29	PREDICTED: B-cell receptor-associated protein 31-like [Hyalella azteca]	Genetic Information Processing	Folding, sorting and degradation	ko04141//Protein processing in endoplasmic reticulum	K14009	-	-	-
TRINITY_DN366559_c2_g1_i4	149880	25874	PRDX4	peroxiredoxin [Penaeus monodon]	-	-	-	-	GO:0044464//cell part;GO:0043227//membrane-bounded organelle;GO:0031982//vesicle;GO:0005737//cytoplasm;GO:0044444//cytoplasmic part;GO:0043229//intracellular organelle;GO:0043231//intracellular membrane-bounded organelle;GO:0005622//intracellular;GO:0043226//organelle;GO:0005623//cell;GO:0031988//membrane-bounded vesicle;GO:0044424//intracellular part	GO:0003824//catalytic activity;GO:0005488//binding;GO:0046983//protein dimerization activity;GO:0016209//antioxidant activity;GO:0005515//protein binding	GO:0043062//extracellular structure organization;GO:0022414//reproductive process;GO:0007275//multicellular organism development;GO:0048856//anatomical structure development;GO:0044763//single-organism cellular process;GO:0042592//homeostatic process;GO:0019953//sexual reproduction;GO:0061458//reproductive system development;GO:0000003//reproduction;GO:0032502//developmental process;GO:0003006//d…
TRINITY_DN366581_c0_g3_i1	0	144310	Rfabg	vitellogenin [Pandalopsis japonica]	-	-	-	-	-	-	-
TRINITY_DN366597_c5_g2_i1	698680	0	v1g172254	PREDICTED: L-2-hydroxyglutarate dehydrogenase, mitochondrial-like [Hyalella azteca]	Metabolism	Carbohydrate metabolism	ko00650//Butanoate metabolism	K00109	-	-	GO:0044699//single-organism process;GO:0008152//metabolic process;GO:0044710//single-organism metabolic process
TRINITY_DN366597_c5_g3_i1	0	949440	v1g172254	l-2-hydroxyglutarate dehydrogenase, mitochondrial [Daphnia magna]	Metabolism	Carbohydrate metabolism	ko00650//Butanoate metabolism	K00109	-	GO:0016491//oxidoreductase activity;GO:0003824//catalytic activity;GO:0016614//oxidoreductase activity, acting on CH-OH group of donors	GO:0044710//single-organism metabolic process;GO:0044699//single-organism process;GO:0008152//metabolic process
TRINITY_DN366615_c0_g5_i2	669620	0	chic	PREDICTED: profilin-like [Hyalella azteca]	-	-	-	-	-	-	-
TRINITY_DN366691_c2_g2_i1	955520	0	CROT	PREDICTED: peroxisomal carnitine O-octanoyltransferase isoform X3 [Myotis lucifugus]	Cellular Processes	Transport and catabolism	ko04146//Peroxisome	K05940	GO:0044464//cell part;GO:0044438//microbody part;GO:0005622//intracellular;GO:0043226//organelle;GO:0005777//peroxisome;GO:0044439//peroxisomal part;GO:0005737//cytoplasm;GO:0043227//membrane-bounded organelle;GO:0043231//intracellular membrane-bounded organelle;GO:0044444//cytoplasmic part;GO:0042579//microbody;GO:0044422//organelle part;GO:0044424//intracellular part;GO:0043229//intracellular o…	GO:0003824//catalytic activity;GO:0016746//transferase activity, transferring acyl groups;GO:0005488//binding;GO:0005515//protein binding;GO:0016747//transferase activity, transferring acyl groups other than amino-acyl groups;GO:0016406//carnitine O-acyltransferase activity;GO:0016740//transferase activity;GO:0008374//O-acyltransferase activity	GO:0006631//fatty acid metabolic process;GO:0008152//metabolic process;GO:0044282//small molecule catabolic process;GO:0044763//single-organism cellular process;GO:0055114//oxidation-reduction process;GO:0044238//primary metabolic process;GO:0071704//organic substance metabolic process;GO:0030258//lipid modification;GO:1901575//organic substance catabolic process;GO:1901564//organonitrogen compou…
TRINITY_DN366727_c7_g1_i5	5876000	2200000	Cyp1	PREDICTED: peptidyl-prolyl cis-trans isomerase-like [Pygocentrus nattereri]	Environmental Information Processing	Signal transduction	ko04020//Calcium signaling pathway	K09565	GO:0044425//membrane part;GO:0031224//intrinsic component of membrane;GO:0016020//membrane	GO:0022857//transmembrane transporter activity;GO:0003824//catalytic activity;GO:0005215//transporter activity;GO:0016853//isomerase activity;GO:0016859//cis-trans isomerase activity	GO:0050896//response to stimulus;GO:0044763//single-organism cellular process;GO:0009987//cellular process;GO:0051234//establishment of localization;GO:0044267//cellular protein metabolic process;GO:0019538//protein metabolic process;GO:0044238//primary metabolic process;GO:0071704//organic substance metabolic process;GO:0044237//cellular metabolic process;GO:0008152//metabolic process;GO:0043170…
TRINITY_DN366888_c0_g3_i1	161800	0	ZNF782	PREDICTED: gastrula zinc finger protein XlCGF8.2DB-like isoform X2 [Sinocyclocheilus anshuiensis]	-	-	-	-	-	-	-
[truncated: 382 more rows]
