# Supplementary material for: Comparative Proteomic Analysis Revealed the Mechanism of Tea Tree Oil Targeting Lipid Metabolism and Antioxidant System to Protect Hepatopancreatic Health in Macrobrachium rosenbergii
Source: Front Immunol. 2022 May 31;13:906435. doi: 10.3389/fimmu.2022.906435 (PMC9195101; doi:10.3389/fimmu.2022.906435)
Supplement: Supplementary file 11 [file Table_2.xlsx]

## Sheet: Sheet1
group	序号	ALT		AST		TC		TG		LDL-C		HDL-C
CT	1	15.7		49.6		1.12		0.97		0.35		0.5
	2	8.6		40.4		1.02		0.73		0.38		0.41
	3	10.2		34.5		0.41		0.62		0.13		0.32
	4	7.8		39.5		0.56		0.3		0.22		0.47
	5	31		89.4		0.66		1.09		0.19		0.37
	6	34.2		66.8		0.62		0.56		0.22		0.41
	7	16.8		45.3		1.1		1.29		0.35		0.3
	8	14	17.2875	54.6	52.5125	0.8	0.78625	0.45	0.75125	0.27	0.26375	0.46	0.405
TT	1	14.6		40.4		0.48		0.27		0.13		0.4
	2	29		50.6		0.42		0.34		0.13		0.41
	3	11		47.4		0.49		0.68		0.13		0.43
	4	12.7		46		0.58		0.57		0.17		0.41
	5	6.8		36.1		0.65		0.43		0.2		0.52
	6	9.5		34.7		0.42		0.29		0.15		0.43
	7	10.9		34.9		0.39		0.61		0.1		0.36
	8	5.7	12.525	36.7	40.85	0.79	0.5275	0.48	0.45875	0.25	0.1575	0.45	0.42625
