# Supplementary material for: Comparative Proteomic Analysis Revealed the Mechanism of Tea Tree Oil Targeting Lipid Metabolism and Antioxidant System to Protect Hepatopancreatic Health in Macrobrachium rosenbergii
Source: Front Immunol. 2022 May 31;13:906435. doi: 10.3389/fimmu.2022.906435 (PMC9195101; doi:10.3389/fimmu.2022.906435)
Supplement: Supplementary file 12 [file Table_3.xlsx]

## Sheet: antionxidant
Pearson 相关分析
	FASN	ACACA	ECHS1	ACOX1	ACOX3	ATP5B	AGPAT4	LPGAT1	GPDH1	ACHE	CYP1A1	CYP15A1	GSTT1	GPX3	GPX4	HSP70
CAT	-0.279	-0.057	0.155	0.799*	0.199	0.254	-0.072	-0.317	0.152	-0.864**	0.017	0.159	0.286	0.794*	0.894**	0.906**
SOD	-0.166	-0.095	0.152	0.554	0.254	-0.083	-0.168	-0.202	-0.041	-0.813*	0.168	-0.266	0.141	0.548	0.904**	0.545*
T-AOC	-0.254	-0.184	0.238	0.643*	0.143	0.023	0.124	-0.171	-0.233	-0.697*	0.106	-0.01	0.138	0.677*	0.972*	0.874
MDA	0.833**	0.547	-0.396	-0.74*	-0.073	-0.835*	0.611*	0.591*	0.678*	0.959**	-0.592*	0.084	-0.085	-0.866	-0.955**	-0.647*
LPO	0.797*	0.621*	-0.393	-0.998*	-0.099	-0.882*	0.299	0.401	0.341	0.856*	-0.476	0.148	0.057	-0.516	-0.948*	-0.869*
4-HNE	0.771*	0.588*	-0.496	-0.495	-0.123	-0.968	0.367	0.415	0.449	0.556	-0.538	-0.066	0.109	-0.508	-0.755*	-0.588
Significance
	FASN	ACACA	ECHS1	ACOX1	ACOX3	ATP5B	AGPAT4	LPGAT1	GPDH1	ACHE	CYP1A1	CYP15A1	GSTT1	GPX3	GPX4	HSP70
CAT	0.343	0.162	0.343	0.048	0.143	0.115	0.071	0.517	0.158	0.003	0.216	0.291	0.367	0.034	0.004	0.006
SOD	0.252	0.612	0.52	0.11	0.199	0.131	0.162	0.245	0.345	0.031	0.064	0.394	0.314	0.122	0.009	0.015
T-AOC	0.144	0.184	0.544	0.042	0.143	0.303	0.124	0.273	0.231	0.026	0.097	0.353	0.132	0.128	0.022	0.076
MDA	0.003	0.075	0.069	0.031	0.14	0.041	0.033	0.025	0.028	0.004	0.028	0.432	0.162	0.028	0.004	0.041
LPO	0.024	0.021	0.424	0.016	0.294	0.028	0.143	0.151	0.124	0.014	0.148	0.448	0.057	0.091	0.018	0.029
4-HNE	0.043	0.033	0.169	0.162	0.062	0.162	0.261	0.048	0.171	0.556	0.163	0.066	0.215	0.232	0.036	0.182

## Sheet: Hemolymph biochemistry
Pearson 相关性
	FASN	ACACA	ECHS1	ACOX1	ACOX3	ATP5B	AGPAT4	LPGAT1	GPDH1	ACHE	CYP1A1	CYP15A1	GSTT1	GPX3	GPX4	HSP70
AST	0.067	-0.085	0.015	0.09	-0.032	0.005	0.548	0.598*	0.175	0.721*	-0.909*	-0.014	-0.788*	-0.179	-0.708*	-0.023
ALT	-0.153	0.114	-0.093	0.0278	0.0349	0.124	0.256	0.699*	0.293	0.936**	-0.921*	-0.003	-0.717**	-0.054	-0.688*	-0.042
TG	0.956*	0.792*	-0.981*	-0.711*	-0.898	-0.654*	0.787*	0.748*	0.398	0.791*	0.143	-0.013	-0.131	-0.104	-0.33	-0.083
TC	0.887**	0.868*	-0.784**	-0.718*	-0.639*	-0.528*	0.625	0.829*	0.303	0.655*	-0.014	0.067	-0.115	0.024	-0.255	0.039
LDL-C	0.511	0.754*	-0.619*	-0.527*	-0.699	-0.454	0.475	0.346	0.132	0.712*	-0.015	0.106	0.028	-0.082	-0.173	-0.04
HDL-C	0.642*	0.172	-0.484	-0.364	-0.123	0.015	0.414	0.583	0.162	0.588	-0.066	-0.013	0.126	-0.1146	-0.027	0.014
Significance
	FASN	ACACA	ECHS1	ACOX1	ACOX3	ATP5B	AGPAT4	LPGAT1	GPDH1	ACHE	CYP1A1	CYP15A1	GSTT1	GPX3	GPX4	HSP70
AST	0.677	0.388	0.217	0.315	0.315	0.282	0.26	0.015	0.286	0.037	0.016	0.506	0.031	0.152	0.024	0.417
ALT	0.588	0.343	0.468	0.448	0.447	0.499	0.533	0.026	0.141	0.004	0.024	0.545	0.002	0.141	0.013	0.168
TG	0.017	0.028	0.046	0.037	0.125	0.035	0.034	0.044	0.138	0.026	0.472	0.474	0.171	0.233	0.197	0.106
TC	0.003	0.016	0.007	0.021	0.038	0.026	0.274	0.03	0.085	0.036	0.955	0.547	0.591	0.678	0.059	0.592
LDL-C	0.068	0.048	0.019	0.048	0.194	0.346	0.183	0.148	0.057	0.016	0.648	0.469	0.401	0.341	0.156	0.476
HDL-C	0.041	0.191	0.086	0.154	0.481	0.202	0.262	0.066	0.109	0.108	0.755	0.488	0.415	0.449	0.256	0.538
