# Supplementary material for: Comparative Proteomic Analysis Revealed the Mechanism of Tea Tree Oil Targeting Lipid Metabolism and Antioxidant System to Protect Hepatopancreatic Health in Macrobrachium rosenbergii
Source: Front Immunol. 2022 May 31;13:906435. doi: 10.3389/fimmu.2022.906435 (PMC9195101; doi:10.3389/fimmu.2022.906435)
Supplement: Supplementary file 13 [file Table_4.xls]

GO ID (level1)	GO Term (level1)	GO Term (level2)	number_of_CT_VS_TT (up)	number_of_CT_VS_TT (down)	genes_of_CT_VS_TT_up	genes_of_CT_VS_TT_down
GO:0008150	Biological Process	metabolic process	17	4	TRINITY_DN339350_c3_g4_i1,TRINITY_DN344336_c0_g2_i3,TRINITY_DN361639_c0_g3_i1,TRINITY_DN366597_c5_g3_i1	TRINITY_DN329483_c5_g5_i4,TRINITY_DN334882_c7_g1_i10,TRINITY_DN336827_c1_g1_i1,TRINITY_DN355703_c0_g2_i1,TRINITY_DN359992_c1_g1_i2,TRINITY_DN360905_c1_g1_i5,TRINITY_DN361187_c2_g2_i3,TRINITY_DN362512_c8_g2_i2,TRINITY_DN362661_c0_g3_i1,TRINITY_DN362702_c0_g2_i6,TRINITY_DN363378_c3_g2_i1,TRINITY_DN366281_c1_g2_i2,TRINITY_DN368006_c7_g1_i7,TRINITY_DN368071_c1_g3_i6,TRINITY_DN369900_c1_g1_i9,TRINITY_…
GO:0008150		localization	3	2	TRINITY_DN339992_c5_g3_i1,TRINITY_DN341429_c0_g1_i6	TRINITY_DN329483_c5_g5_i4,TRINITY_DN363378_c3_g2_i1,TRINITY_DN367889_c1_g4_i2
GO:0008150		immune system process	1	0	--	TRINITY_DN373306_c1_g1_i8
GO:0008150		single-organism process	12	4	TRINITY_DN339992_c5_g3_i1,TRINITY_DN341429_c0_g1_i6,TRINITY_DN361639_c0_g3_i1,TRINITY_DN366597_c5_g3_i1	TRINITY_DN329483_c5_g5_i4,TRINITY_DN334882_c7_g1_i10,TRINITY_DN359992_c1_g1_i2,TRINITY_DN360905_c1_g1_i5,TRINITY_DN361187_c2_g2_i3,TRINITY_DN363378_c3_g2_i1,TRINITY_DN366281_c1_g2_i2,TRINITY_DN368006_c7_g1_i7,TRINITY_DN368071_c1_g3_i6,TRINITY_DN370928_c0_g4_i4,TRINITY_DN372268_c3_g2_i2,TRINITY_DN373306_c1_g1_i8
GO:0008150		multi-organism process	1	0	--	TRINITY_DN363378_c3_g2_i1
GO:0008150		cellular process	12	2	TRINITY_DN339350_c3_g4_i1,TRINITY_DN339992_c5_g3_i1	TRINITY_DN329483_c5_g5_i4,TRINITY_DN334882_c7_g1_i10,TRINITY_DN336827_c1_g1_i1,TRINITY_DN360905_c1_g1_i5,TRINITY_DN362512_c8_g2_i2,TRINITY_DN363378_c3_g2_i1,TRINITY_DN368006_c7_g1_i7,TRINITY_DN368071_c1_g3_i6,TRINITY_DN369900_c1_g1_i9,TRINITY_DN370928_c0_g4_i4,TRINITY_DN372268_c3_g2_i2,TRINITY_DN373306_c1_g1_i8
GO:0008150		cellular organization & biogenesis	2	1	TRINITY_DN339992_c5_g3_i1	TRINITY_DN346482_c2_g3_i1,TRINITY_DN363378_c3_g2_i1
GO:0008150		biological regulation	3	0	--	TRINITY_DN372268_c3_g2_i2,TRINITY_DN373306_c1_g1_i8,TRINITY_DN375309_c4_g1_i2
GO:0008150		response to stimulus	1	0	--	TRINITY_DN373306_c1_g1_i8
GO:0003674	Molecular Function	antioxidant activity	21	3	TRINITY_DN344336_c0_g2_i3,TRINITY_DN361639_c0_g3_i1,TRINITY_DN366597_c5_g3_i1	TRINITY_DN329483_c5_g5_i4,TRINITY_DN333650_c2_g2_i13,TRINITY_DN334882_c7_g1_i10,TRINITY_DN338219_c11_g2_i2,TRINITY_DN340237_c5_g4_i3,TRINITY_DN342456_c1_g1_i3,TRINITY_DN344383_c1_g1_i9,TRINITY_DN355703_c0_g2_i1,TRINITY_DN357844_c0_g6_i3,TRINITY_DN359268_c2_g2_i1,TRINITY_DN361187_c2_g2_i3,TRINITY_DN362661_c0_g3_i1,TRINITY_DN362702_c0_g2_i6,TRINITY_DN366281_c1_g2_i2,TRINITY_DN367091_c2_g1_i5,TRINIT…
GO:0003674		catalytic activity	0	1	TRINITY_DN361639_c0_g3_i1	--
GO:0003674		transporter activity	2	0	--	TRINITY_DN329483_c5_g5_i4,TRINITY_DN367889_c1_g4_i2
GO:0003674		molecular function regulator	1	0	--	TRINITY_DN375309_c4_g1_i2
GO:0003674		binding	17	0	--	TRINITY_DN329483_c5_g5_i4,TRINITY_DN334882_c7_g1_i10,TRINITY_DN336827_c1_g1_i1,TRINITY_DN340237_c5_g4_i3,TRINITY_DN344383_c1_g1_i9,TRINITY_DN357844_c0_g6_i3,TRINITY_DN361187_c2_g2_i3,TRINITY_DN361479_c0_g2_i2,TRINITY_DN362702_c0_g2_i6,TRINITY_DN363378_c3_g2_i1,TRINITY_DN364974_c3_g1_i5,TRINITY_DN367091_c2_g1_i5,TRINITY_DN368006_c7_g1_i7,TRINITY_DN368071_c1_g3_i6,TRINITY_DN369900_c1_g1_i9,TRINITY_…
GO:0003674		structural molecule activity	1	0	--	TRINITY_DN363378_c3_g2_i1
GO:0005575	Cellular Component	macromolecular complex	5	2	TRINITY_DN339350_c3_g4_i1,TRINITY_DN339992_c5_g3_i1	TRINITY_DN329483_c5_g5_i4,TRINITY_DN336827_c1_g1_i1,TRINITY_DN346482_c2_g3_i1,TRINITY_DN361479_c0_g2_i2,TRINITY_DN363378_c3_g2_i1
GO:0005575		membrane part	1	1	TRINITY_DN339992_c5_g3_i1	TRINITY_DN329483_c5_g5_i4
GO:0005575		cell junction	1	0	--	TRINITY_DN363378_c3_g2_i1
GO:0005575		extracellular region part	1	0	--	TRINITY_DN373306_c1_g1_i8
GO:0005575		membrane	1	1	TRINITY_DN339992_c5_g3_i1	TRINITY_DN329483_c5_g5_i4
GO:0005575		extracellular region	1	0	--	TRINITY_DN373306_c1_g1_i8
GO:0005575		organelle part	2	1	TRINITY_DN339992_c5_g3_i1	TRINITY_DN361479_c0_g2_i2,TRINITY_DN363378_c3_g2_i1
GO:0005575		cell	8	2	TRINITY_DN339350_c3_g4_i1,TRINITY_DN339992_c5_g3_i1	TRINITY_DN334882_c7_g1_i10,TRINITY_DN336827_c1_g1_i1,TRINITY_DN357844_c0_g6_i3,TRINITY_DN361479_c0_g2_i2,TRINITY_DN363378_c3_g2_i1,TRINITY_DN368071_c1_g3_i6,TRINITY_DN372268_c3_g2_i2,TRINITY_DN373306_c1_g1_i8
GO:0005575		cell part	8	2	TRINITY_DN339350_c3_g4_i1,TRINITY_DN339992_c5_g3_i1	TRINITY_DN334882_c7_g1_i10,TRINITY_DN336827_c1_g1_i1,TRINITY_DN357844_c0_g6_i3,TRINITY_DN361479_c0_g2_i2,TRINITY_DN363378_c3_g2_i1,TRINITY_DN368071_c1_g3_i6,TRINITY_DN372268_c3_g2_i2,TRINITY_DN373306_c1_g1_i8
GO:0005575		organelle	5	1	TRINITY_DN339992_c5_g3_i1	TRINITY_DN333650_c2_g2_i13,TRINITY_DN357844_c0_g6_i3,TRINITY_DN361479_c0_g2_i2,TRINITY_DN363378_c3_g2_i1,TRINITY_DN373306_c1_g1_i8
