# Supplementary material for: Comparative Proteomic Analysis Revealed the Mechanism of Tea Tree Oil Targeting Lipid Metabolism and Antioxidant System to Protect Hepatopancreatic Health in Macrobrachium rosenbergii
Source: Front Immunol. 2022 May 31;13:906435. doi: 10.3389/fimmu.2022.906435 (PMC9195101; doi:10.3389/fimmu.2022.906435)
Supplement: Supplementary file 14 [file Table_5.xls]

KEGG_A_class	KEGG_B_class	Pathway	CT_VS_TT (77)	All (2144)	Pvalue	Qvalue	Pathway ID	Proteins	K_IDs
Environmental Information Processing	Membrane transport	ABC transporters	1	3	0.1039661	0.4770209	ko02010	TRINITY_DN367889_c1_g4_i2	K05665
Metabolism	Amino acid metabolism	Alanine, aspartate and glutamate metabolism	3	45	0.2177603	0.639205	ko00250	TRINITY_DN328504_c7_g1_i2;TRINITY_DN340193_c0_g1_i5;TRINITY_DN364373_c6_g1_i3	K01756+K01915+K01939
Metabolism	Lipid metabolism	alpha-Linolenic acid metabolism	1	4	0.1361915	0.5591019	ko00592	TRINITY_DN373112_c2_g2_i3	K00232
Metabolism	Carbohydrate metabolism	Amino sugar and nucleotide sugar metabolism	4	85	0.3648177	0.7286374	ko00520	TRINITY_DN335765_c0_g1_i2;TRINITY_DN344336_c0_g2_i3;TRINITY_DN368616_c0_g4_i6;TRINITY_DN371029_c2_g1_i6	K01183+K12373+K01784+K01809
Genetic Information Processing	Translation	Aminoacyl-tRNA biosynthesis	2	26	0.2391639	0.639205	ko00970	TRINITY_DN334882_c7_g1_i10;TRINITY_DN348661_c2_g3_i2	K01875+K01880
Metabolism	Lipid metabolism	Arachidonic acid metabolism	2	57	0.6153202	0.7999163	ko00590	TRINITY_DN363349_c1_g1_i3;TRINITY_DN367091_c2_g1_i5	K07422+K07422
Metabolism	Amino acid metabolism	Arginine and proline metabolism	3	63	0.3961907	0.7286374	ko00330	TRINITY_DN333650_c2_g2_i13;TRINITY_DN340237_c5_g4_i3;TRINITY_DN344383_c1_g1_i9	K08660+K01480+K00819
Metabolism	Amino acid metabolism	Arginine biosynthesis	1	22	0.5545589	0.7999163	ko00220	TRINITY_DN340193_c0_g1_i5	K01915
Metabolism	Carbohydrate metabolism	Ascorbate and aldarate metabolism	3	39	0.162519	0.5856189	ko00053	TRINITY_DN339785_c1_g1_i7;TRINITY_DN355904_c0_g2_i1;TRINITY_DN373421_c3_g4_i3	K01053+K00699+K00699
Metabolism	Metabolism of other amino acids	beta-Alanine metabolism	2	54	0.5854	0.7999163	ko00410	TRINITY_DN333650_c2_g2_i13;TRINITY_DN338219_c11_g2_i2	K08660+K07511
Metabolism	Global and Overview	Biosynthesis of amino acids	3	102	0.7204251	0.8566856	ko01230	TRINITY_DN323891_c0_g1_i2;TRINITY_DN335228_c0_g2_i3;TRINITY_DN340193_c0_g1_i5	K01803+K01623+K01915
Metabolism	Global and Overview	Biosynthesis of antibiotics	9	229	0.4407127	0.763902	ko01130	TRINITY_DN323891_c0_g1_i2;TRINITY_DN328504_c7_g1_i2;TRINITY_DN335228_c0_g2_i3;TRINITY_DN338219_c11_g2_i2;TRINITY_DN339785_c1_g1_i7;TRINITY_DN344383_c1_g1_i9;TRINITY_DN356105_c3_g1_i1;TRINITY_DN369900_c1_g1_i9;TRINITY_DN371029_c2_g1_i6	K01803+K01756+K01623+K07511+K01053+K00819+K01596+K13811+K01809
Metabolism	Global and Overview	Biosynthesis of secondary metabolites	18	286	0.01018197	0.1221253	ko01110	TRINITY_DN323891_c0_g1_i2;TRINITY_DN328504_c7_g1_i2;TRINITY_DN330767_c1_g2_i1;TRINITY_DN335228_c0_g2_i3;TRINITY_DN335505_c2_g1_i5;TRINITY_DN338219_c11_g2_i2;TRINITY_DN339785_c1_g1_i7;TRINITY_DN344383_c1_g1_i9;TRINITY_DN355904_c0_g2_i1;TRINITY_DN356105_c3_g1_i1;TRINITY_DN362702_c0_g2_i6;TRINITY_DN368071_c1_g3_i6;TRINITY_DN369594_c0_g2_i4;TRINITY_DN370928_c0_g2_i3;TRINITY_DN370928_c0_g4_i4;TRINITY_…	K01803+K01756+K00505+K01623+K13523+K07511+K01053+K00819+K00699+K01596+K00688+K00006+K01698+K11262+K11262+K01809+K00232+K00699
Metabolism	Lipid metabolism	Biosynthesis of unsaturated fatty acids	1	8	0.254043	0.639205	ko01040	TRINITY_DN373112_c2_g2_i3	K00232
Metabolism	Carbohydrate metabolism	Butanoate metabolism	2	14	0.08767111	0.4770209	ko00650	TRINITY_DN338219_c11_g2_i2;TRINITY_DN366597_c5_g3_i1	K07511+K00109
Metabolism	Global and Overview	Carbon metabolism	4	177	0.8927548	0.9539024	ko01200	TRINITY_DN323891_c0_g1_i2;TRINITY_DN335228_c0_g2_i3;TRINITY_DN338219_c11_g2_i2;TRINITY_DN339785_c1_g1_i7	K01803+K01623+K07511+K01053
Metabolism	Carbohydrate metabolism	Citrate cycle (TCA cycle)	1	58	0.883586	0.9539024	ko00020	TRINITY_DN356105_c3_g1_i1	K01596
Metabolism	Global and Overview	Degradation of aromatic compounds	1	14	0.4016847	0.7286374	ko01220	TRINITY_DN339785_c1_g1_i7	K01053
Metabolism	Xenobiotics biodegradation and metabolism	Drug metabolism - cytochrome P450	5	66	0.08533095	0.4770209	ko00982	TRINITY_DN305087_c0_g1_i1;TRINITY_DN355904_c0_g2_i1;TRINITY_DN359182_c0_g2_i2;TRINITY_DN373421_c3_g4_i3;TRINITY_DN373616_c3_g1_i2	K00799+K00699+K00799+K00699+K00799
Metabolism	Xenobiotics biodegradation and metabolism	Drug metabolism - other enzymes	3	55	0.3162458	0.7255051	ko00983	TRINITY_DN355703_c0_g2_i1;TRINITY_DN355904_c0_g2_i1;TRINITY_DN373421_c3_g4_i3	K00758+K00699+K00699
Cellular Processes	Transport and catabolism	Endocytosis	1	58	0.883586	0.9539024	ko04144	TRINITY_DN368717_c4_g3_i1	K03283
Metabolism	Lipid metabolism	Ether lipid metabolism	1	2	0.07055469	0.4770209	ko00565	TRINITY_DN366281_c1_g2_i2	K00803
Metabolism	Lipid metabolism	Fatty acid biosynthesis	3	11	0.005970273	0.1221253	ko00061	TRINITY_DN362661_c0_g3_i1;TRINITY_DN370928_c0_g2_i3;TRINITY_DN370928_c0_g4_i4	K00665+K11262+K11262
Metabolism	Lipid metabolism	Fatty acid degradation	2	52	0.5645382	0.7999163	ko00071	TRINITY_DN338219_c11_g2_i2;TRINITY_DN373112_c2_g2_i3	K07511+K00232
Metabolism	Lipid metabolism	Fatty acid elongation	1	14	0.4016847	0.7286374	ko00062	TRINITY_DN338219_c11_g2_i2	K07511
Metabolism	Global and Overview	Fatty acid metabolism	5	37	0.009286586	0.1221253	ko01212	TRINITY_DN338219_c11_g2_i2;TRINITY_DN362661_c0_g3_i1;TRINITY_DN370928_c0_g2_i3;TRINITY_DN370928_c0_g4_i4;TRINITY_DN373112_c2_g2_i3	K07511+K00665+K11262+K11262+K00232
Environmental Information Processing	Signal transduction	FoxO signaling pathway	2	20	0.1597786	0.5856189	ko04068	TRINITY_DN356105_c3_g1_i1;TRINITY_DN361631_c6_g1_i9	K01596+K11838
Metabolism	Carbohydrate metabolism	Fructose and mannose metabolism	4	50	0.1021113	0.4770209	ko00051	TRINITY_DN323891_c0_g1_i2;TRINITY_DN335228_c0_g2_i3;TRINITY_DN368006_c7_g1_i7;TRINITY_DN371029_c2_g1_i6	K01803+K01623+K01805+K01809
Metabolism	Carbohydrate metabolism	Galactose metabolism	2	37	0.3863705	0.7286374	ko00052	TRINITY_DN349108_c2_g3_i8;TRINITY_DN368616_c0_g4_i6	K01187+K01784
Metabolism	Metabolism of other amino acids	Glutathione metabolism	4	85	0.3648177	0.7286374	ko00480	TRINITY_DN305087_c0_g1_i1;TRINITY_DN350042_c2_g1_i3;TRINITY_DN359182_c0_g2_i2;TRINITY_DN373616_c3_g1_i2	K00799+K05361+K00799+K00799
Metabolism	Lipid metabolism	Glycerolipid metabolism	1	41	0.7799733	0.8946753	ko00561	TRINITY_DN335505_c2_g1_i5	K13523
Metabolism	Lipid metabolism	Glycerophospholipid metabolism	4	25	0.01095996	0.1221253	ko00564	TRINITY_DN335505_c2_g1_i5;TRINITY_DN359128_c1_g1_i3;TRINITY_DN365701_c4_g2_i2;TRINITY_DN368071_c1_g3_i6	K13523+K13514+K01049+K00006
Metabolism	Amino acid metabolism	Glycine, serine and threonine metabolism	1	54	0.8647109	0.9539024	ko00260	TRINITY_DN344400_c0_g1_i1	K00314
Metabolism	Carbohydrate metabolism	Glycolysis / Gluconeogenesis	3	98	0.6943081	0.8566856	ko00010	TRINITY_DN323891_c0_g1_i2;TRINITY_DN335228_c0_g2_i3;TRINITY_DN356105_c3_g1_i1	K01803+K01623+K01596
Metabolism	Glycan biosynthesis and metabolism	Glycosaminoglycan degradation	1	22	0.5545589	0.7999163	ko00531	TRINITY_DN344336_c0_g2_i3	K12373
Metabolism	Glycan biosynthesis and metabolism	Glycosphingolipid biosynthesis - ganglio series	1	14	0.4016847	0.7286374	ko00604	TRINITY_DN344336_c0_g2_i3	K12373
Metabolism	Glycan biosynthesis and metabolism	Glycosphingolipid biosynthesis - globo series	2	15	0.09887535	0.4770209	ko00603	TRINITY_DN344336_c0_g2_i3;TRINITY_DN375238_c3_g2_i2	K12373+K01204
Metabolism	Carbohydrate metabolism	Glyoxylate and dicarboxylate metabolism	1	41	0.7799733	0.8946753	ko00630	TRINITY_DN340193_c0_g1_i5	K01915
Environmental Information Processing	Signal transduction	Hippo signaling pathway -fly	1	99	0.9754718	0.9999988	ko04391	TRINITY_DN348045_c4_g2_i4	K16197
Metabolism	Amino acid metabolism	Histidine metabolism	1	24	0.5863068	0.7999163	ko00340	TRINITY_DN333650_c2_g2_i13	K08660
Metabolism	Carbohydrate metabolism	Inositol phosphate metabolism	1	7	0.2261602	0.639205	ko00562	TRINITY_DN323891_c0_g1_i2	K01803
Metabolism	Metabolism of terpenoids and polyketides	Insect hormone biosynthesis	3	8	0.00219088	0.1221253	ko00981	TRINITY_DN367091_c2_g2_i5;TRINITY_DN370190_c0_g1_i10;TRINITY_DN374203_c3_g5_i3	K14937+K10719+K01063
Organismal Systems	Aging	Longevity regulating pathway - multiple species	1	24	0.5863068	0.7999163	ko04213	TRINITY_DN362512_c8_g2_i2	K09542
Metabolism	Amino acid metabolism	Lysine degradation	2	31	0.3067856	0.7251296	ko00310	TRINITY_DN338219_c11_g2_i2;TRINITY_DN358628_c3_g2_i3	K07511+K11419
Cellular Processes	Transport and catabolism	Lysosome	4	116	0.6082665	0.7999163	ko04142	TRINITY_DN344336_c0_g2_i3;TRINITY_DN359268_c2_g2_i1;TRINITY_DN373306_c1_g1_i8;TRINITY_DN375238_c3_g2_i2	K12373+K01365+K01275+K01204
Environmental Information Processing	Signal transduction	MAPK signaling pathway	1	13	0.3792552	0.7286374	ko04010	TRINITY_DN368717_c4_g3_i1	K03283
Metabolism	Global and Overview	Metabolic pathways	42	875	0.009147821	0.1221253	ko01100	TRINITY_DN323891_c0_g1_i2;TRINITY_DN328504_c7_g1_i2;TRINITY_DN329483_c5_g5_i4;TRINITY_DN330415_c8_g2_i1;TRINITY_DN330767_c1_g2_i1;TRINITY_DN333650_c2_g2_i13;TRINITY_DN335228_c0_g2_i3;TRINITY_DN335505_c2_g1_i5;TRINITY_DN335765_c0_g1_i2;TRINITY_DN338219_c11_g2_i2;TRINITY_DN339785_c1_g1_i7;TRINITY_DN340193_c0_g1_i5;TRINITY_DN340237_c5_g4_i3;TRINITY_DN344336_c0_g2_i3;TRINITY_DN344383_c1_g1_i9;TRINITY…	K01803+K01756+K02133+K01513+K00505+K08660+K01623+K13523+K01183+K07511+K01053+K01915+K01480+K12373+K00819+K00314+K01187+K03949+K00758+K00699+K01596+K02127+K00253+K00665+K00688+K07422+K01939+K11147+K00803+K07422+K01805+K01784+K01698+K13811+K11262+K11262+K01809+K00856+K01488+K00232+K00699+K03934
Metabolism	Xenobiotics biodegradation and metabolism	Metabolism of xenobiotics by cytochrome P450	6	78	0.05820614	0.4770209	ko00980	TRINITY_DN305087_c0_g1_i1;TRINITY_DN355904_c0_g2_i1;TRINITY_DN359182_c0_g2_i2;TRINITY_DN362990_c0_g2_i2;TRINITY_DN373421_c3_g4_i3;TRINITY_DN373616_c3_g1_i2	K00799+K00699+K00799+K00078+K00699+K00799
Metabolism	Global and Overview	Microbial metabolism in diverse environments	8	208	0.4755249	0.772728	ko01120	TRINITY_DN323891_c0_g1_i2;TRINITY_DN335228_c0_g2_i3;TRINITY_DN338219_c11_g2_i2;TRINITY_DN339785_c1_g1_i7;TRINITY_DN340193_c0_g1_i5;TRINITY_DN356105_c3_g1_i1;TRINITY_DN369594_c0_g2_i4;TRINITY_DN369900_c1_g1_i9	K01803+K01623+K07511+K01053+K01915+K01596+K01698+K13811
Genetic Information Processing	Translation	mRNA surveillance pathway	2	21	0.1726825	0.5856189	ko03015	TRINITY_DN367489_c0_g1_i2;TRINITY_DN375309_c4_g1_i2	K03265+K11584
Metabolism	Metabolism of cofactors and vitamins	Nicotinate and nicotinamide metabolism	1	6	0.1972491	0.639205	ko00760	TRINITY_DN330415_c8_g2_i1	K01513
Metabolism	Energy metabolism	Nitrogen metabolism	1	17	0.4642833	0.7705127	ko00910	TRINITY_DN340193_c0_g1_i5	K01915
Metabolism	Glycan biosynthesis and metabolism	Other glycan degradation	2	43	0.4619054	0.7705127	ko00511	TRINITY_DN327882_c9_g2_i1;TRINITY_DN344336_c0_g2_i3	K01206+K12373
Metabolism	Energy metabolism	Oxidative phosphorylation	4	115	0.6012513	0.7999163	ko00190	TRINITY_DN329483_c5_g5_i4;TRINITY_DN351636_c0_g1_i2;TRINITY_DN358410_c2_g1_i1;TRINITY_DN374018_c5_g1_i1	K02133+K03949+K02127+K03934
Metabolism	Metabolism of cofactors and vitamins	Pantothenate and CoA biosynthesis	1	34	0.7144679	0.8566856	ko00770	TRINITY_DN330415_c8_g2_i1	K01513
Metabolism	Carbohydrate metabolism	Pentose and glucuronate interconversions	4	71	0.2494963	0.639205	ko00040	TRINITY_DN355904_c0_g2_i1;TRINITY_DN362990_c0_g2_i2;TRINITY_DN368006_c7_g1_i7;TRINITY_DN373421_c3_g4_i3	K00699+K00078+K01805+K00699
Metabolism	Carbohydrate metabolism	Pentose phosphate pathway	2	40	0.4247584	0.7529808	ko00030	TRINITY_DN335228_c0_g2_i3;TRINITY_DN339785_c1_g1_i7	K01623+K01053
Cellular Processes	Transport and catabolism	Peroxisome	4	54	0.1262059	0.5468922	ko04146	TRINITY_DN359992_c1_g1_i2;TRINITY_DN366126_c0_g1_i5;TRINITY_DN366281_c1_g2_i2;TRINITY_DN373112_c2_g2_i3	K11187+K11147+K00803+K00232
Cellular Processes	Transport and catabolism	Phagosome	1	342	0.9999988	0.9999988	ko04145	TRINITY_DN359268_c2_g2_i1	K01365
Organismal Systems	Sensory system	Phototransduction - fly	1	95	0.9714073	0.9999988	ko04745	TRINITY_DN373899_c0_g1_i7	K04515
Metabolism	Metabolism of cofactors and vitamins	Porphyrin and chlorophyll metabolism	3	30	0.09036529	0.4770209	ko00860	TRINITY_DN355904_c0_g2_i1;TRINITY_DN369594_c0_g2_i4;TRINITY_DN373421_c3_g4_i3	K00699+K01698+K00699
Metabolism	Carbohydrate metabolism	Propanoate metabolism	3	28	0.07668442	0.4770209	ko00640	TRINITY_DN338219_c11_g2_i2;TRINITY_DN370928_c0_g2_i3;TRINITY_DN370928_c0_g4_i4	K07511+K11262+K11262
Genetic Information Processing	Folding, sorting and degradation	Protein processing in endoplasmic reticulum	6	172	0.5933133	0.7999163	ko04141	TRINITY_DN341842_c6_g1_i5;TRINITY_DN348300_c8_g1_i3;TRINITY_DN360905_c1_g1_i5;TRINITY_DN362512_c8_g2_i2;TRINITY_DN367582_c2_g1_i3;TRINITY_DN368717_c4_g3_i1	K13249+K13984+K11718+K09542+K09582+K03283
Metabolism	Nucleotide metabolism	Purine metabolism	6	51	0.008759589	0.1221253	ko00230	TRINITY_DN328504_c7_g1_i2;TRINITY_DN330415_c8_g2_i1;TRINITY_DN364373_c6_g1_i3;TRINITY_DN369900_c1_g1_i9;TRINITY_DN372039_c3_g1_i8;TRINITY_DN372268_c3_g2_i2	K01756+K01513+K01939+K13811+K00856+K01488
Metabolism	Nucleotide metabolism	Pyrimidine metabolism	1	35	0.7248878	0.8566856	ko00240	TRINITY_DN355703_c0_g2_i1	K00758
Metabolism	Carbohydrate metabolism	Pyruvate metabolism	3	56	0.3262737	0.7271242	ko00620	TRINITY_DN356105_c3_g1_i1;TRINITY_DN370928_c0_g2_i3;TRINITY_DN370928_c0_g4_i4	K01596+K11262+K11262
Metabolism	Metabolism of cofactors and vitamins	Retinol metabolism	3	52	0.2862496	0.6977334	ko00830	TRINITY_DN355904_c0_g2_i1;TRINITY_DN366126_c0_g1_i5;TRINITY_DN373421_c3_g4_i3	K00699+K11147+K00699
Metabolism	Metabolism of cofactors and vitamins	Riboflavin metabolism	1	5	0.1672725	0.5856189	ko00740	TRINITY_DN330767_c1_g2_i1	K00505
Genetic Information Processing	Translation	Ribosome	2	190	0.9939498	0.9999988	ko03010	TRINITY_DN346482_c2_g3_i1;TRINITY_DN363378_c3_g2_i1	K02936+K02930
Genetic Information Processing	Translation	RNA transport	1	73	0.9339082	0.9843897	ko03013	TRINITY_DN351072_c3_g1_i8	K03253
Metabolism	Metabolism of other amino acids	Selenocompound metabolism	1	8	0.254043	0.639205	ko00450	TRINITY_DN369900_c1_g1_i9	K13811
Genetic Information Processing	Transcription	Spliceosome	1	43	0.7957943	0.8995936	ko03040	TRINITY_DN368717_c4_g3_i1	K03283
Metabolism	Carbohydrate metabolism	Starch and sucrose metabolism	5	67	0.08972627	0.4770209	ko00500	TRINITY_DN330415_c8_g2_i1;TRINITY_DN349108_c2_g3_i8;TRINITY_DN355904_c0_g2_i1;TRINITY_DN362702_c0_g2_i6;TRINITY_DN373421_c3_g4_i3	K01513+K01187+K00699+K00688+K00699
Metabolism	Energy metabolism	Sulfur metabolism	1	7	0.2261602	0.639205	ko00920	TRINITY_DN369900_c1_g1_i9	K13811
Metabolism	Amino acid metabolism	Tryptophan metabolism	1	27	0.6297861	0.8053003	ko00380	TRINITY_DN338219_c11_g2_i2	K07511
Metabolism	Amino acid metabolism	Tyrosine metabolism	1	28	0.6432516	0.809252	ko00350	TRINITY_DN330767_c1_g2_i1	K00505
Metabolism	Amino acid metabolism	Valine, leucine and isoleucine degradation	2	45	0.4859006	0.7734744	ko00280	TRINITY_DN338219_c11_g2_i2;TRINITY_DN361187_c2_g2_i3	K07511+K00253
Environmental Information Processing	Signal transduction	Wnt signaling pathway	1	23	0.5707225	0.7999163	ko04310	TRINITY_DN373899_c0_g1_i7	K04515
