# Supplementary material for: Comparative Proteomic Analysis Revealed the Mechanism of Tea Tree Oil Targeting Lipid Metabolism and Antioxidant System to Protect Hepatopancreatic Health in Macrobrachium rosenbergii
Source: Front Immunol. 2022 May 31;13:906435. doi: 10.3389/fimmu.2022.906435 (PMC9195101; doi:10.3389/fimmu.2022.906435)
Supplement: Supplementary file 15 [file Table_6.xlsx]

## Sheet: MDA OD值
	CT	TT
1	0.082	0.067
2	0.109	0.066
3	0.091	0.057								空白孔	0.048
4	0.101	0.093									0.05
5	0.113	0.076									0.051	0.0496667
6	0.086	0.077								标准孔	0.117
7	0.094	0.071									0.115
8	0.112	0.081									0.115	0.115667
平均	0.0985	0.0735
MDA含量	14.697	7.12121

## Sheet: TAOC OD值
	CT	TT
1	0.228	0.244
2	0.246	0.307
3	0.232	0.323					standard curve
4	0.183	0.234					0	0.114	0.103
5	0.199	0.252					0.15	0.169	0.163
6	0.22	0.209					0.3	0.22	0.226
7	0.238	0.315					0.6	0.307	0.278
8	0.247	0.254					0.9	0.395	0.389
均值	0.224125	0.26725					1.2	0.489	0.477
							1.5	0.574	0.55
TAOC值
	CT	TT
1	0.379805	0.43382
2	0.440571	0.646501
3	0.393309	0.700516
4	0.22789	0.400061
5	0.281904	0.460827
6	0.352798	0.315663
7	0.413564	0.673508
8	0.443947	0.467579
均值	0.366724	0.512309

## Sheet: CAT
	CT	TT
1	0.882	0.84
2	0.98	0.859
3	0.946	0.763
4	0.901	0.878				Controlled hole	1.114
5	0.958	0.803					1.121
6	0.928	0.908					1.123
7	0.983	1.057					1.131	1.12225
8	0.906	0.878
average	0.9355	0.87325
CAT
1	108.4	127.37
2	64.1367	118.788
3	79.4933	162.148
4	99.8183	110.207
5	74.0733	144.082
6	87.6233	96.6567
7	62.7817	29.3583
8	97.56	110.207
average	84.2358	112.352

## Sheet: SOD
	CT	TT
1	0.256	0.185
2	0.27	0.175
3	0.258	0.251
4	0.212	0.237
5	0.286	0.217			对照	0.572	对照空白	0.072
6	0.213	0.167				0.578		0.075
7	0.285	0.174				0.576		0.08
8	0.288	0.25			均值	0.575333		0.0756667
均值	0.2585	0.207
抑制率	66.5	78.8
SOD	63.84	75.648
测定空白	0.091	0.101

## Sheet: LPO
			ELISA代测实验报告
试剂盒名称:虾过氧化脂质（LPO）ELISA试剂盒
测试仪器：酶标分析仪：Infinite F50 测试方法和操作步操作：详见操作说明书
数量：48T(共6个样本）
检测样本对应表
	1	2	3	4	5	6	7	8	9	10	11	12
A	标品S0	标品S1	标品S2	标品S3	标品S4	标品S5	标品S0	标品S1	标品S2	标品S3	标品S4	标品S5
B	LCT	CT	100TT0	HCT	HF	HF+100TT0
C	LCT	CT	100TT0	HCT	HF	HF+100TT0								1000TT0	100TT0	CT	HCT	HF	HF+100TT0
D	LCT	CT	100TT0	HCT	HF	HF+100TT0								19.5229	23.0416	17.8736	28.3195	24.8009	20.9524
														18.6433	22.6017	17.8736	27.5498	24.2511	19.9628
														19.303	23.8662	17.1039	29.0892	23.8113	20.2377
													均值	19.1564	23.1698	17.617	28.3195	24.2877	20.3843
一、原始读数（OD值）
	1	2	3	4	5	6	7	8	9	10	11	12
A	0.051	0.186	0.224	0.453	0.924	1.865	0.047	0.182	0.229	0.445	0.919	1.858
B	0.383	0.447	0.353	0.543	0.479	0.409
C	0.367	0.439	0.353	0.529	0.469	0.391
D	0.379	0.462	0.339	0.557	0.461	0.396
二、标准曲线分析
x	0.051	0.186	0.224	0.453	0.924	1.865
x	0.047	0.182	0.229	0.445	0.919	1.858
x平均值	0.049	0.184	0.2265	0.449	0.9215	1.8615
y	0	6.25	12.5	25	50	100	nmol/mL
							参数	系数
							A	54.9784
							B	-1.53377
							R	0.998002
三、样本浓度（nmol/mL）
	1	2	3	4	5	6	7	8	9	10	11	12
A
B	19.5229	23.0416	17.8736	28.3195	24.8009	20.9524
C	18.6433	22.6017	17.8736	27.5498	24.2511	19.9628
D	19.303	23.8662	17.1039	29.0892	23.8113	20.2377

## Sheet: 4-HNE
			ELISA代测实验报告
试剂盒名称:虾4-羟基壬烯酸（4-HNE）ELISA试剂盒
测试仪器：酶标分析仪：Infinite F50 测试方法和操作步操作：详见操作说明书
数量：48T(共6个样本）
检测样本对应表
	1	2	3	4	5	6	7	8	9	10	11	12
A	标品S0	标品S1	标品S2	标品S3	标品S4	标品S5	标品S0	标品S1	标品S2	标品S3	标品S4	标品S5
B	LCT	CT	100TT0	HCT	HF	HF+100TT0
C	LCT	CT	100TT0	HCT	HF	HF+100TT0
D	LCT	CT	100TT0	HCT	HF	HF+100TT0
一、原始读数（OD值）
	1	2	3	4	5	6	7	8	9	10	11	12
A	0.047	0.164	0.255	0.433	0.874	1.789	0.056	0.161	0.237	0.432	0.896	1.831
B	0.433	0.584	0.311	0.653	0.725	0.679
C	0.418	0.578	0.295	0.656	0.735	0.687
D	0.446	0.573	0.318	0.655	0.71	0.683
二、标准曲线分析
x	0.047	0.164	0.255	0.433	0.874	1.789
x	0.056	0.161	0.237	0.432	0.896	1.831
x平均值	0.0515	0.1625	0.246	0.4325	0.885	1.81
y	0	62.5	125	250	500	1000	pmol/mL
							参数	系数
							A	567.37
							B	-16.3233
							R	0.998441
三、样本浓度（pmol/mL）
	1	2	3	4	5	6	7	8	9	10	11	12
A
B	229.348	315.021	160.129	354.169	395.02	368.921
C	220.837	311.617	151.051	355.871	400.694	373.46
D	236.724	308.78	164.1	355.304	386.509	371.19
