# Supplementary material for: Comparative Proteomic Analysis Revealed the Mechanism of Tea Tree Oil Targeting Lipid Metabolism and Antioxidant System to Protect Hepatopancreatic Health in Macrobrachium rosenbergii
Source: Front Immunol. 2022 May 31;13:906435. doi: 10.3389/fimmu.2022.906435 (PMC9195101; doi:10.3389/fimmu.2022.906435)
Supplement: Supplementary file 16 [file Table_7.xlsx]

## Sheet: 1
Experimental record
	Number of tank	Number of sample	Weight	Weight gain rate	overall length	body length	Hepatopancreas weight
1	CT1	CT1-1	17.007	4151.75	13.7	10.4	1.096
2		CT1-2	17.96	4390	11.6	8.5	0.687
3		CT1-3	17.248	4212	12.4	9.9	2.169
4		CT1-4	10.536	2534	12.5	9.1	1.792
5	CT2	CT2-1	13.082	3170.5	10.8	7.9	0.735
6		CT2-2	10.165	2441.25	10.1	7.4	0.442
7		CT2-3	10.168	2442	10	7.4	0.625
8		CT2-4	18.265	4466.25	9.8	7.2	0.54		3437.67
9	CT3	CT3-1	9.378	2244.5	10.1	7.4	0.501
10		CT3-2	18.723	4580.75	9.3	7.2	0.423
11		CT3-3	10.156	2439	10.2	7.4	0.685
12		CT3-4	17.12	4180	8.9	6.5	0.297		14.1507	3437.67
49	TT1	TT1-1	19.233	4708.25	13.1	9.2	1.38
50		TT1-2	17.508	4277	12.3	9.6	0.882
51		TT1-3	17.047	4161.75	12.8	9.9	1.248
52		TT1-4	18.693	4573.25	1.1	7.7	0.82
53	TT2	TT2-1	14.715	3578.75	12.8	9.7	1.618
54		TT2-2	18.523	4530.75	11.9	9.3	1.2
55		TT2-3	19.122	4680.5	11.5	8.8	0.689
56		TT2-4	12.442	3010.5	10.9	8.1	0.563
57	TT3	TT3-1	15.458	3764.5	12.2	9.8	1.319
58		TT3-2	19.633	4808.25	11.9	9.3	0.9
59		TT3-3	17.921	4380.25	11.7	9.2	1.194
60		TT3-4	14.44	3510	11.6	8.7	1.017		4165.31

## Sheet: 2
Experimental record
Serial number	Group number	Tank number	Initial shrimp number	Initial weight	Total (final)	Total weight (final)	Total average weight	Weight gain rate					增重	饵料系数
1	CT	1-1	50	0.4	46	721.64	15.6878	3821.96					#REF!	#REF!
2		1-2	50	0.4	43	555.56	12.92	3130					#REF!	#REF!
3		1-3	50	0.4	47	650.68	13.8443	3361.06					#REF!	#REF!	#REF!
10	TT	2-1	50	0.4	48	869.772	18.1202	4430.06					850.572	0.814746
11		2-2	50	0.4	43	696.621	16.2005	3950.12					679.422	1.01999
12		2-3	50	0.4	46	775.698	16.863	4115.75					757.298	0.915096	0.916609

## Sheet: 3
Group number	Tank number	Total (final)	survival rate
CT	1-1	46	0.92
	1-2	43	0.86
	1-3	47	0.94
TT	4-1	48	0.96
	4-2	43	0.86
	4-3	46	0.92
