# Supplementary material for: Comparative Proteomic Analysis Revealed the Mechanism of Tea Tree Oil Targeting Lipid Metabolism and Antioxidant System to Protect Hepatopancreatic Health in Macrobrachium rosenbergii
Source: Front Immunol. 2022 May 31;13:906435. doi: 10.3389/fimmu.2022.906435 (PMC9195101; doi:10.3389/fimmu.2022.906435)
Supplement: Supplementary file 17 [file Table_8.xls]

Code	Functional-Categories	Gene-Number	Genes
A	RNA processing and modification	4	TRINITY_DN230475_c0_g2_i1,KOG4655	TRINITY_DN364416_c2_g7_i2,KOG0329	TRINITY_DN364416_c2_g7_i2,KOG0326	TRINITY_DN364416_c2_g7_i2,KOG0346
B	Chromatin structure and dynamics	2	TRINITY_DN479755_c0_g1_i1,KOG1757	TRINITY_DN479755_c0_g1_i1,KOG1756
C	Energy production and conversion	11	TRINITY_DN293002_c0_g1_i1,KOG1192	TRINITY_DN364447_c5_g1_i4,KOG1351	TRINITY_DN364447_c5_g1_i4,KOG1350	TRINITY_DN364447_c5_g1_i4,KOG1353	TRINITY_DN364447_c5_g1_i5,KOG1351	TRINITY_DN332412_c7_g1_i3,KOG3581	TRINITY_DN332412_c7_g2_i1,KOG3581	TRINITY_DN332412_c7_g2_i2,KOG3581	TRINITY_DN332412_c7_g2_i3,KOG3581	TRINITY_DN363951_c1_g1_i7,KOG1198	TRINITY_DN360435_c7_g1_i4,KOG1335
D	Cell cycle control, cell division, chromosome partitioning	2	TRINITY_DN354648_c1_g2_i2,KOG0267	TRINITY_DN357715_c5_g1_i1,KOG3092
E	Amino acid transport and metabolism	6	TRINITY_DN341429_c0_g1_i6,KOG1288	TRINITY_DN364459_c2_g2_i2,KOG1282	TRINITY_DN364459_c2_g2_i5,KOG1282	TRINITY_DN364459_c2_g2_i9,KOG1282	TRINITY_DN364459_c2_g2_i12,KOG1282	TRINITY_DN334992_c0_g2_i1,KOG1579
F	Nucleotide transport and metabolism	3	TRINITY_DN295370_c0_g1_i1,KOG0888	TRINITY_DN364373_c6_g1_i3,KOG1355	TRINITY_DN363956_c1_g2_i3,KOG1377
G	Carbohydrate transport and metabolism	7	TRINITY_DN285604_c0_g1_i1,KOG0657	TRINITY_DN293002_c0_g1_i1,KOG1192	TRINITY_DN228682_c0_g1_i1,KOG0657	TRINITY_DN364049_c5_g6_i1,KOG2670	TRINITY_DN364049_c5_g6_i2,KOG2670	TRINITY_DN364049_c5_g8_i1,KOG2670	TRINITY_DN370838_c2_g1_i1,KOG0496
H	Coenzyme transport and metabolism	7	TRINITY_DN363916_c7_g1_i5,KOG4410	TRINITY_DN363916_c7_g1_i8,KOG4410	TRINITY_DN363916_c7_g1_i10,KOG4410	TRINITY_DN358607_c2_g1_i2,KOG1540	TRINITY_DN358607_c2_g1_i5,KOG1540	TRINITY_DN335426_c2_g1_i1,KOG1370	TRINITY_DN335426_c2_g5_i1,KOG1370
I	Lipid transport and metabolism	8	TRINITY_DN352239_c5_g1_i2,KOG0831	TRINITY_DN350725_c3_g3_i3,KOG1200	TRINITY_DN350725_c3_g3_i11,KOG1200	TRINITY_DN350725_c3_g3_i13,KOG1200	TRINITY_DN332208_c3_g3_i2,KOG1206	TRINITY_DN332208_c3_g3_i3,KOG1206	TRINITY_DN332208_c3_g3_i3,KOG1200	TRINITY_DN353938_c2_g3_i1,KOG1471
J	Translation, ribosomal structure and biogenesis	10	TRINITY_DN264696_c0_g2_i1,KOG2623	TRINITY_DN297744_c0_g1_i1,KOG3295	TRINITY_DN230475_c0_g2_i1,KOG3301	TRINITY_DN294045_c1_g1_i1,KOG0746	TRINITY_DN292472_c0_g1_i1,KOG1751	TRINITY_DN225751_c0_g1_i1,KOG3291	TRINITY_DN268799_c0_g1_i1,KOG3301	TRINITY_DN18623_c0_g1_i1,KOG3295	TRINITY_DN336804_c4_g4_i1,KOG3406	TRINITY_DN336804_c4_g4_i2,KOG3406
K	Transcription	2	TRINITY_DN339350_c3_g4_i1,KOG3677	TRINITY_DN339350_c3_g4_i2,KOG3677
L	Replication, recombination and repair	1	TRINITY_DN334079_c1_g2_i4,KOG1508
M	Cell wall/membrane/envelope biogenesis	2	TRINITY_DN295131_c0_g2_i1,KOG1268	TRINITY_DN352243_c3_g1_i1,KOG0621
N	Cell motility	1	TRINITY_DN374516_c1_g1_i3,KOG4286
O	Posttranslational modification, protein turnover, chaperones	23	TRINITY_DN246060_c0_g3_i1,KOG0102	TRINITY_DN246060_c0_g3_i1,KOG0100	TRINITY_DN246060_c0_g3_i1,KOG0101	TRINITY_DN230852_c0_g1_i2,KOG0841	TRINITY_DN251407_c0_g2_i1,KOG0019	TRINITY_DN251407_c0_g2_i1,KOG0020	TRINITY_DN293631_c0_g1_i1,KOG0020	TRINITY_DN293631_c0_g1_i1,KOG0019	TRINITY_DN364459_c2_g2_i2,KOG1283	TRINITY_DN364459_c2_g2_i2,KOG1282	TRINITY_DN364459_c2_g2_i5,KOG1283	TRINITY_DN364459_c2_g2_i5,KOG1282	TRINITY_DN364459_c2_g2_i9,KOG1283	TRINITY_DN364459_c2_g2_i9,KOG1282	TRINITY_DN364459_c2_g2_i11,KOG1283	TRINITY_DN364459_c2_g2_i12,KOG1283	TRINITY_DN364459_c2_g2_i12,KOG1282	TRINITY_DN350681_c3_g1_i1,KOG3160	TRINITY_DN360435_c7_g1_i4,KOG4716	TRINITY_DN360435_c7_g1_i5,KOG4716	TRINITY_DN305087_c0_g1_i1,KOG0867	TRINITY_DN363287_c1_g1_i3,KOG0726	TRINITY_DN363287_c1_g1_i3,KOG0727
P	Inorganic ion transport and metabolism	3	TRINITY_DN296885_c1_g1_i1,KOG0202	TRINITY_DN296885_c1_g1_i1,KOG0203	TRINITY_DN91805_c0_g1_i1,KOG0203
Q	Secondary metabolites biosynthesis, transport and catabolism	5	TRINITY_DN336855_c4_g1_i1,KOG0156	TRINITY_DN332208_c3_g3_i2,KOG1201	TRINITY_DN332208_c3_g3_i2,KOG1205	TRINITY_DN332208_c3_g3_i2,KOG1210	TRINITY_DN332208_c3_g3_i3,KOG1201
R	General function prediction only	13	TRINITY_DN266225_c0_g1_i1,KOG0395	TRINITY_DN336785_c2_g2_i3,KOG1584	TRINITY_DN336785_c2_g2_i4,KOG1584	TRINITY_DN350725_c3_g3_i3,KOG0725	TRINITY_DN350725_c3_g3_i10,KOG0725	TRINITY_DN350725_c3_g3_i11,KOG0725	TRINITY_DN350725_c3_g3_i13,KOG0725	TRINITY_DN332208_c3_g3_i2,KOG0725	TRINITY_DN363951_c1_g1_i7,KOG1196	TRINITY_DN363951_c1_g1_i7,KOG1198	TRINITY_DN357406_c0_g1_i1,KOG1584	TRINITY_DN333289_c0_g1_i1,KOG1516	TRINITY_DN333289_c0_g1_i2,KOG1516
S	Function unknown	2	TRINITY_DN336827_c1_g1_i1,KOG3252	TRINITY_DN339319_c2_g1_i3,KOG2883
T	Signal transduction mechanisms	11	TRINITY_DN429083_c0_g1_i1,KOG0084	TRINITY_DN429083_c0_g1_i1,KOG0078	TRINITY_DN276523_c0_g3_i1,KOG0084	TRINITY_DN276523_c0_g3_i1,KOG0078	TRINITY_DN333289_c0_g1_i2,KOG4389	TRINITY_DN333289_c0_g1_i5,KOG4389	TRINITY_DN335881_c0_g1_i1,KOG2128	TRINITY_DN335881_c0_g1_i3,KOG2128	TRINITY_DN370818_c6_g1_i1,KOG0032	TRINITY_DN370818_c6_g1_i1,KOG0033	TRINITY_DN370818_c6_g1_i2,KOG0032
U	Intracellular trafficking, secretion, and vesicular transport	5	TRINITY_DN429083_c0_g1_i1,KOG0084	TRINITY_DN429083_c0_g1_i1,KOG0078	TRINITY_DN276523_c0_g3_i1,KOG0084	TRINITY_DN276523_c0_g3_i1,KOG0078	TRINITY_DN339270_c4_g4_i1,KOG1608
V	Defense mechanisms	2	TRINITY_DN331378_c0_g2_i4,KOG4297	TRINITY_DN358644_c0_g3_i1,KOG4297
W	Extracellular structures	1	TRINITY_DN363575_c3_g1_i2,KOG4291
Y	Nuclear structure	1	TRINITY_DN337960_c6_g1_i1,KOG2086
Z	Cytoskeleton	17	TRINITY_DN479669_c0_g1_i1,KOG0676	TRINITY_DN295110_c0_g1_i1,KOG0161	TRINITY_DN299091_c0_g1_i1,KOG1375	TRINITY_DN364441_c2_g4_i1,KOG0517	TRINITY_DN364441_c2_g4_i1,KOG0040	TRINITY_DN364441_c2_g4_i1,KOG0035	TRINITY_DN352182_c1_g1_i1,KOG0676	TRINITY_DN350676_c1_g1_i1,KOG0676	TRINITY_DN350676_c1_g1_i2,KOG0676	TRINITY_DN350676_c1_g1_i4,KOG0676	TRINITY_DN350676_c1_g1_i5,KOG0676	TRINITY_DN360404_c2_g1_i1,KOG0161	TRINITY_DN360404_c2_g2_i1,KOG0161	TRINITY_DN360404_c2_g2_i2,KOG0161	TRINITY_DN360404_c2_g1_i7,KOG0161	TRINITY_DN360404_c2_g1_i8,KOG0161	TRINITY_DN361110_c0_g1_i1,KOG0676
