# Supplementary material for: Comparative Proteomic Analysis Revealed the Mechanism of Tea Tree Oil Targeting Lipid Metabolism and Antioxidant System to Protect Hepatopancreatic Health in Macrobrachium rosenbergii
Source: Front Immunol. 2022 May 31;13:906435. doi: 10.3389/fimmu.2022.906435 (PMC9195101; doi:10.3389/fimmu.2022.906435)
Supplement: Supplementary file 19 [file Table_10.xlsx]

## Sheet: Sheet1
		βactin	ACOX1	△ct	△△ct	2-△△ct	ACOX3	△ct	△△ct	2-△△ct	FASN	△ct	△△ct	2-△△ct	ECHS1	△ct	△△ct	2-△△ct	ACACA	△ct	△△ct	2-△△ct	ATP5B	△ct	△△ct	2-△△ct	CYP15A1	△ct	△△ct	2-△△ct	GATT1	△ct	△△ct	2-△△ct	AGPAT4	△ct	△△ct	2-△△ct	LPGAT1	△ct	△△ct	2-△△ct	GPX4	△ct	△△ct	2-△△ct	ACHE	△ct	△△ct
CT	1	19.78	28.43	8.65	2.36313	5.14484	23.06	3.28	0.79625	1.73658	26.97	7.19	3.47125	11.0905	22.77	2.99	1.1	2.14355	26.56	6.78	2.58875	6.01577	25.66	5.88	0.835	1.78386	26.69	6.91	1.96875	3.91429	22.56	2.78	0.65	1.56917	29.64	9.86	2.86375	7.27905	27.73	7.95	1.8725	3.66167	26.43	6.65	2.8775	7.34876	28.47	8.69	1.68875
	2	21	28.87	7.87	1.58312	2.99618	22.5	1.5	-0.98375	0.505664	24.36	3.36	0.45	1.36604	24.14	3.14	1.25	2.37841	27.78	6.78	2.58875	6.01577	25.35	4.35	-0.695	0.617709	26.87	5.87	0.92875	1.90363	24.84	3.84	1.71	3.27161	29.83	8.83	1.83375	3.56462	28.87	7.87	1.7925	3.46415	25.87	4.87	1.0975	2.13984	28.97	7.97	0.96875
	3	24.93	27.64	2.71	-3.57687	0.0838018	27.05	2.12	-0.36375	0.777142	27.37	2.44	-3.53	0.0865693	26.15	1.22	-0.67	0.628507	30.24	5.31	1.11875	2.17159	27.67	2.74	-2.305	0.202361	26.64	1.71	-3.23125	0.106487	23.61	-1.32	-3.45	0.0915054	28.35	3.42	-3.57625	0.0838381	28.64	3.71	-2.3675	0.193781	26.64	1.71	-2.0625	0.239401	30.64	5.71	-1.29125
	4	22.86	29.62	6.76	0.473125	1.38811	24.47	1.61	-0.87375	0.545726	26.27	3.41	1.84	3.5801	25.64	2.78	0.89	1.85318	27.62	4.76	0.56875	1.48324	27.49	4.63	-0.415	0.750019	28.37	5.51	0.56875	1.48324	25.12	2.26	0.13	1.09429	30.62	7.76	0.76375	1.6979	29.66	6.8	0.7225	1.65004	26.62	3.76	-0.0125	0.991373	29.32	6.46	-0.54125
	5	21.11	28.78	7.67	1.38312	2.60833	22.99	1.88	-0.60375	0.658041	25.7	4.59	1.83	3.55537	24.87	3.76	1.87	3.65533	26.73	5.62	1.42875	2.69213	26.58	5.47	0.425	1.34257	27.41	6.3	1.35875	2.56463	24.64	3.53	1.4	2.63902	30.78	9.67	2.67375	6.38086	27.72	6.61	0.5325	1.44643	25.78	4.67	0.8975	1.86284	31.78	10.67	3.66875
	6	24.36	28.46	4.1	-2.18688	0.219627	27.27	2.91	0.42625	1.34374	26.86	2.5	-1.65	0.31864	24.19	-0.17	-2.06	0.239816	30.46	6.1	1.90875	3.75484	30.26	5.9	0.855	1.80876	27.46	3.1	-1.84125	0.27908	24.32	-0.04	-2.17	0.222211	29.47	5.11	-1.88625	0.270509	27.92	3.56	-2.5175	0.174645	27.49	3.13	-0.6425	0.640602	28.41	4.05	-2.95125
	7	22.76	28.64	5.88	-0.406875	0.754255	25.32	2.56	0.07625	1.05427	26.43	3.67	2.06	4.16986	23.58	0.82	-1.07	0.476319	28.64	5.88	1.68875	3.22377	26.64	3.88	-1.165	0.445964	28.41	5.65	0.70875	1.63439	24.67	1.91	-0.22	0.858565	28.46	5.7	-1.29625	0.407183	29.92	7.16	1.0825	2.1177	25.64	2.88	-0.8925	0.53868	28.66	5.9	-1.10125
	8	22.11	28.62	6.51	0.223125	1.16726	26.12	4.01	1.52625	2.88036	24.7	2.59	0.63	1.54756	22.69	0.58	-1.31	0.403321	27.41	5.3	1.10875	2.15659	27.62	5.51	0.465	1.38032	26.59	4.48	-0.46125	0.726357	24.19	2.08	-0.05	0.965936	27.73	5.62	-1.37625	0.385219	27.07	4.96	-1.1175	0.460892	24.62	2.51	-1.2625	0.416821	28.67	6.56	-0.44125
	均值	22.3637	28.6325	6.26875		2.7953		2.48375	4	1.18769		3.71875		3.21433		1.89		1.4723		5.81625	1.625	3.43921		4.795		1.04144		4.94125		1.57651		1.88	-0.25	1.33904		6.99625		2.50865		6.0775		1.64616		3.7725		1.77229		7.00125
TT	1	21.55	29.16	7.61	1.34125	2.53371	25.25	3.7	1.21625	2.32342	24.46	2.91	-0.80875	0.570876	24.28	2.73	0.84	1.79005	29.16	7.61	1.79375	3.46715	28.16	6.61	1.815	3.5186	29.61	8.06	3.11875	8.68635	26.16	4.61	2.73	6.63456	29.02	7.47	0.47375	1.38871	25.35	3.8	-2.46875	0.180648	26.17	4.62	0.8475	1.79938	25.16	3.61	-3.39125
	2	19.85	30.12	10.27	4.00125	16.0139	24.99	5.14	2.65625	6.30392	25.82	5.97	2.25125	4.76095	25.06	5.21	3.32	9.98664	27.12	7.27	2.07875	4.22441	27.82	7.97	3.175	9.03172	27.15	7.3	2.35875	5.12926	24.35	4.5	2.62	6.1475	28.67	8.82	1.82375	3.54	27.12	7.27	1.00125	2.00173	29.29	9.44	5.6675	50.8262	27.12	7.27	0.26875
	3	24.17	28.54	4.37	-1.89875	0.268176	26.7	2.53	0.04625	1.03258	25.74	1.57	-2.14875	0.225508	30.53	6.36	4.47	22.1618	29.54	5.37	0.17875	1.1319	28.54	4.37	-0.425	0.744839	30.78	6.61	1.66875	3.17939	26.62	2.45	0.57	1.48452	28.94	4.77	-2.22625	0.213714	26.55	2.38	-3.88875	0.0675102	27.43	3.26	-0.5125	0.701007	28.54	4.37	-2.63125
	4	22.39	28.25	5.86	-0.40875	0.753276	26.72	4.33	1.84625	3.59564	25.15	2.76	-0.95875	0.514503	26.12	3.73	1.84	3.5801	28.25	5.86	0.66875	1.5897	30.25	7.86	3.065	8.36868	29.18	6.79	1.84875	3.60188	24.25	1.86	-0.02	0.986233	28.66	6.27	-0.72625	0.604473	27.27	4.88	-1.38875	0.381896	27.66	5.27	1.4975	2.82353	26.25	3.86	-3.14125
	5	20.38	31.11	10.73	4.46125	22.0277	23.71	3.33	0.84625	1.79782	24.53	4.15	0.43125	1.3484	26.25	5.87	3.98	15.7797	28.11	7.73	2.53875	5.81085	26.42	6.04	1.245	2.37019	29.16	8.78	3.83875	14.308	25.31	4.93	3.05	8.28212	27.42	7.04	0.04375	1.03079	28.18	7.8	1.53125	2.89036	27.17	6.79	3.0175	8.09763	29.11	8.73	1.72875
	6	22.25	28.12	5.87	-0.39875	0.758515	27.9	5.65	3.16625	8.9771	23.86	1.61	-2.10875	0.231848	26.63	4.38	2.49	5.61778	27.12	4.87	-0.32125	0.800376	27.57	5.32	0.525	1.43893	29.17	6.92	1.97875	3.94151	25.18	2.93	1.05	2.07053	27.17	4.92	-2.07625	0.23713	26.16	3.91	-2.35875	0.19496	25	2.75	-1.0225	0.492263	30.12	7.87	0.86875
	7	22.39	28.64	6.25	-0.01875	0.987088	26.12	3.73	1.24625	2.37224	24.35	1.96	-1.75875	0.295504	26.96	4.57	2.68	6.40856	30.64	8.25	3.05875	8.3325	27.38	4.99	0.195	1.14472	28.64	6.25	1.30875	2.47727	26.97	4.58	2.7	6.49802	27.69	5.3	-1.69625	0.308587	26.69	4.3	-1.96875	0.255474	24.65	2.26	-1.5125	0.350503	26.64	4.25	-2.75125
	8	21.38	29.22	7.84	1.57125	2.97162	25.35	3.97	1.48625	2.8016	24.23	2.85	-0.86875	0.547621	26.13	4.75	2.86	7.26015	27.22	5.84	0.64875	1.56781	29.27	7.89	3.095	8.54452	29.63	8.25	3.30875	9.90907	26.17	4.79	2.91	7.51618	28.2	6.82	-0.17625	0.885	27.27	5.89	-0.37875	0.769104	25.22	3.84	0.0675	1.0479	27.22	5.84	-1.16125
	均值	21.795	29.145	7.35		6.78925			1.56375	3.65054				1.0619				9.0731	28.395			3.36559	28.1762			4.39527				6.40409				4.95246				1.02605				0.842711				8.2673
[truncated: 17 more columns]
